# Supplementary material for: Molecular and functional properties of human Plasmodium falciparum CSP C‐terminus antibodies
Source: EMBO Mol Med. 2023 Apr 21;15(6):e17454. doi: 10.15252/emmm.202317454 (PMC10245032; doi:10.15252/emmm.202317454)
Supplement: Supplementary file 3 — Dataset EV1 [file EMMM-15-e17454-s005.xlsx]

## Sheet: Dataset EV1
Dataset EV1: Ig gene features and binding profiles of cloned and expressed PfCSP-reactive memory B cell mAbs
mAbs			IGH					IGK/IGL			CDR3 (aa)		ELISA (AUC)									Binding affinity
ID	Donor	Source	IGHV	IGHD	IGHJ	SHM (bp)	IGHC	IGKV/IGLV	IGKJ/IGLJ	SHM (bp)	H	L	FL CSP	N-Junc	NANP10	C-CSP	C-linker	α-TSR	dsDNA	LPS	Insulin	Kon (1/Ms)	Koff (1/s)	KD (M)
1548	M1	III+14	3-33	5-12	4	9	IGHM	IGLV2-8	IGLJ2	3	AKEGGGYAIDY	SSYAGSNNFRV	0.9	0.4	3.1	0.6	ND	ND	0.1	0.1	0.1	ND	ND	ND
1565	M1	III+14	3-33	2-2	4	0	IGHG	IGKV3-20	IGKJ2	3	ARDLRGYCSSTSCYEGGY	QQYGSSPYT	5.7	0.6	10.7	0.7	ND	ND	0.2	0.1	0.1	ND	ND	ND
1583	M1	III+14	1-2	2-21	4	31	IGHG	IGKV3-20	IGKJ2	21	AREDCTNTKCYFTYDL	QYYGDSRYT	0.6	0.9	0.9	0.7	ND	ND	0.2	0.2	0.2	ND	ND	ND
1588	M1	III+14	3-21	3-10	4	0	IGHM	IGLV3-1	IGLJ2	0	ARAGAFGFGESPLDY	QAWDSSIVV	5.4	0.4	0.5	14.5	0.8	13	0.2	0.1	0.1	301000	0.0322	1.07e-07
1593	M1	III+14	3-21	1-26	4	5	IGHG	IGLV3-1	IGLJ2	1	AYGQGMAAAESYYFDY	QAWDSSTYVV	14.5	0.5	0.6	14.7	0.6	13.8	0.1	0.1	0.1	6600000	0.0528	8e-09
1594	M1	III+14	3-7	4-17	4	13	IGHM	IGKV1-5	IGKJ1	8	ARDWRTEFGDNYFDGYY	QEYNSYSRT	0.7	0.6	1.4	0.7	ND	ND	0.2	0.1	0.1	ND	ND	ND
1608	M1	III+14	3-49	3-10	4	15	IGHM	IGKV2-30	IGKJ1	6	ARERGRFTRVRADIDY	MQGTHWPWT	0.7	1.5	1.1	0.9	ND	ND	0.2	0.2	0.2	ND	ND	ND
1643	M1	III+14	4-39	3-22	2	15	IGHG	IGKV1-16	IGKJ4	7	ARRHSVIVMGTSHWYFDL	QQYRTYPLT	0.6	0.6	1.4	0.8	ND	ND	0.2	0.1	0.1	ND	ND	ND
1647	M1	III+14	3-30-3	2-21	4	4	IGHG	IGKV3-11	IGKJ1	2	ARGGLAPIGPDCFDY	QQRSNWPRT	12.5	1.1	14.6	0.8	ND	ND	0.1	0.1	0.1	ND	ND	ND
1648	M1	III+14	4-59	2-15	6	45	IGHG	IGLV1-47	IGLJ1	22	ARGYCSGGRCPGLHYYYFMDV	AAWDDSLTGSYV	7.8	8.7	10.2	0.8	ND	ND	0.2	0.2	0.2	ND	ND	ND
1704	M1	III+14	3-21	6-13	4	6	IGHG	IGLV3-1	IGLJ1	1	ARVGGMAAAGTSYFDY	QAWDSSTAV	5.5	0.5	0.6	14.4	0.6	13.3	0.1	0.1	0.1	350000	0.214	6.12e-07
1719	M1	III+14	3-33	2-15	4	0	IGHG	IGKV4-1	IGKJ5	2	ARAYCSGGSCYGWLFDY	QQYYSTPPIT	13.7	1.8	14.2	0.6	ND	ND	0.2	0.1	0.1	ND	ND	ND
1726	M1	III+14	1-18	6-19	5	15	IGHG	IGLV1-47	IGLJ1	7	ARDMSSGWPYYFDP	AAWDETLRGPV	5.7	14.4	4.7	0.6	ND	ND	0.2	0.1	0.1	ND	ND	ND
1739	M1	III+14	3-15	3-10	4	7	IGHM	IGKV4-1	IGKJ1	3	TTDYGSGSPN	HQHYSTPQT	1.2	0.7	1.7	0.5	ND	ND	0.1	0.1	0.1	ND	ND	ND
1745	M1	III+14	3-7	2-8	5	21	IGHM	IGKV4-1	IGKJ1	10	VRGSWWFDL	QQSYSIPRT	14.1	14.1	14	1.4	ND	ND	0.1	0.1	0.1	ND	ND	ND
1766	M1	III+14	1-2	3/OR15-3a	4	14	IGHG	IGKV2-30	IGKJ2	6	LTWTSNTDY	MQGTHWPYT	9.6	0.5	14.4	0.6	ND	ND	0.2	0.1	0.1	ND	ND	ND
1767	M1	III+14	3-33	5-12	4	8	IGHM	IGLV2-8	IGLJ2	3	AKEGGGYAVDY	SSYAGSNNFRV	1.6	0.8	1.7	0.6	ND	ND	0.1	0.1	0.1	ND	ND	ND
1789	M1	III+14	3-48	6-13	4	4	IGHG	IGLV2-14	IGLJ1	4	VRDKYSSSWQGGYYFDY	SSYTINSTLNNYV	14.4	10.1	14.2	0.5	ND	ND	0.2	0.1	0.1	ND	ND	ND
1790	M1	III+14	3-23	3-10	4	17	IGHM	IGLV1-51	IGLJ3	3	AKDSGSGNGGPYYFDY	GTWDSSLSAVV	1.2	1.9	0.9	0.6	ND	ND	0.1	0.1	0.1	ND	ND	ND
1805	M1	III+14	3-21	5-24	4	5	IGHG	IGLV3-1	IGLJ1	3	ARDGGTAAAESYYFDY	QAWDSSTRYV	14.6	0.4	0.6	14.8	0.4	13.4	0.1	0.1	0.1	4960000	0.00699	1.41e-09
1810	M1	III+14	3-20	6-6	6	0	IGHG	IGLV1-51	IGLJ3	0	ARQGDGGSSWYYYYMDV	GTWDSSLSAGV	11.9	14.5	7.9	0.5	ND	ND	0.1	0.1	0.1	ND	ND	ND
1833	M1	III+14	1-18	6-19	5	14	IGHG	IGLV1-47	IGLJ2	7	ARDMSSGWPYYFDP	AAWDETLRGPV	5.5	14.7	6.7	0.6	ND	ND	0.1	0.1	0.1	ND	ND	ND
1857	M1	III+14	4-59	3-10	4	11	IGHG	IGLV3-25	IGLJ2	15	ALIPIDYGSGSYYFDN	QSADSSGTYGVV	5.9	1.7	8.3	0.9	ND	ND	0.2	0.1	0.1	ND	ND	ND
2719	M1	III+35	4-39	6-13	4	14	IGHM	IGLV1-40	IGLJ2	9	VRVGGYRNSWHFDY	QSYDNTLSGPGG	0.8	0.8	0.2	0.9	ND	ND	0.2	0.1	0.1	ND	ND	ND
2726	M1	III+35	1-2	1-26	4	3	IGHG	IGKV1-33	IGKJ5	8	ARVGGAMGSIEY	QQYDNLPIT	12.8	0.6	0.1	13.7	0.4	13.6	0.2	0.1	0.1	1200000	0.718	5.98e-07
2729	M1	III+35	3-23	6-19	4	26	IGHG	IGLV1-51	IGLJ3	12	AKDDDFSGWSPYYFDF	GSWDRSLSSWV	4.6	5.4	5.3	0.5	ND	ND	0.2	0.1	0.1	ND	ND	ND
2739	M1	III+35	3-9	3/OR15-3a	6	6	IGHG	IGKV1-8	IGKJ1	6	AKDGMIFGEARQRGYYYYYMDV	QQYYSYPS	4.1	1.5	6.5	0.9	ND	ND	0.1	0.1	0.1	ND	ND	ND
2740	M1	III+35	3-30	2-21	4	4	IGHG	IGLV1-47	IGLJ1	3	ARDASLGVVVTAIPSAGLDY	AAWDDSLSGPT	12.7	13.4	1.8	0.4	ND	ND	0.2	0.1	0.1	ND	ND	ND
2745	M1	III+35	7-4-1	6-19	5	29	IGHG	IGLV2-8	IGLJ2	10	ARLSIGWYIGPDP	ASYTGQKNLI	1.6	0.6	1.9	0.4	ND	ND	0.2	0.1	0.1	ND	ND	ND
2788	M1	III+35	3-49	2-2	4	8	IGHA	IGLV3-21	IGLJ3	7	SRVGLSARAPFDY	QLWDFSSDHPVM	1.6	0.5	1	0.4	ND	ND	0.1	0.1	0.1	ND	ND	ND
2801	M1	III+35	3-21	3-10	6	8	IGHG	IGKV1-5	IGKJ4	2	ARLNGWFGEVLSYYMDV	QQYNSYSLT	13.9	0.4	0.5	14.5	0.4	13.7	0.2	0.1	0.1	505000	0.0029	5.74e-09
2813	M1	III+35	1-2	2-21	4	18	IGHG	IGLV4-69	IGLJ3	13	GVKQVATNDY	QSWDTGIIWV	6.6	1	8.9	1.1	ND	ND	0.2	0.1	0.1	ND	ND	ND
2817	M1	III+14	4-39	3-16	2	24	IGHG	IGKV1-16	IGKJ2	16	TRRRHFSVTTSGGQVRDHWHFDL	QQYISYPLT	4.1	1.9	10.7	0.6	ND	ND	0.2	0.1	0.1	ND	ND	ND
2819	M1	III+35	3-23	3-22	3	6	IGHG	IGLV4-60	IGLJ3	4	AKANYYDSSGYYHDSINDVFDM	ETWDSHTRV	3.2	0.4	13.3	0.5	ND	ND	0.1	0.1	0.1	ND	ND	ND
2826	M1	III+35	5-10-1	3-22	4	2	IGHM	IGKV2-28	IGKJ2	1	ARGPPRSYYYDSSGPTTIDY	MQALQTPYT	4.1	0.7	11	0.7	ND	ND	0.1	0.1	0.1	ND	ND	ND
2842	M1	III+35	3-23	4-17	4	0	IGHG	IGLV1-47	IGLJ2	0	AKDADGDYPSYFNY	AAWDDSLSAVV	5.7	5	5.3	0.4	ND	ND	0.3	0.1	0.1	ND	ND	ND
2852	M1	III+35	3-49	5-12	5	3	IGHM	IGKV4-1	IGKJ3	3	TRVKSVATLFDP	QQYYNTPFT	4.2	1.6	8.2	1.5	ND	ND	0.3	0.2	0.2	ND	ND	ND
2866	M1	III+35	7-4-1	6-19	5	21	IGHG	IGLV2-8	IGLJ2	10	ARVSIGWYIGPDP	SSYAASNNLV	1.2	0.6	1.8	0.4	ND	ND	0.2	0.1	0.1	ND	ND	ND
2871	M1	III+35	4-39	3-10	5	8	IGHG	IGKV4-1	IGKJ5	3	ARDPRYYGSGAPFDP	QQYYSTPPT	3.1	5.9	11.4	0.6	ND	ND	0.2	0.1	0.1	ND	ND	ND
2885	M1	III+35	3-48	5-12	4	4	IGHG	IGLV3-1	IGLJ2	2	ARDLRGYSGYEPGIFDY	QAWDSSTARVV	13.6	0.4	0.1	13.9	0.4	13.2	0.1	0.1	0.1	1100000	0.65	5.91e-07
2887	M1	III+35	3-33	3-10	4	3	IGHG	IGKV4-1	IGKJ1	2	ARDLMSYQDELIDY	QQYYSTLWT	11.7	0.8	14.4	0.9	ND	ND	0.2	0.1	0.1	ND	ND	ND
2889	M1	III+35	3-21	6-13	4	5	IGHG	IGLV3-21	IGLJ1	1	ARDSSPFTHYFDY	QVWDSSSDHPV	14.4	0.6	0.8	14.4	0.7	13.6	0.1	0.1	0.1	1470000	0.0136	9.28e-09
2893	M1	III+35	3-15	2-2	4	10	IGHM	IGKV1-5	IGKJ2	2	ATDVYCSSDTCHGGDY	QQYNSYPYT	0.5	0.6	0.3	0.7	ND	ND	0.2	0.1	0.1	ND	ND	ND
2910	M1	III+35	1-2	3-9	4	20	IGHG	IGKV2-30	IGKJ1	2	AVKQVATNDY	MQGTHWPRT	0.9	1.6	1.8	1.7	ND	ND	0.3	0.2	0.2	ND	ND	ND
2912	M1	III+35	3-48	5-24	5	5	IGHG	IGKV3-11	IGKJ5	1	ARDKDSRGWMATPFDP	QSNT	0.5	0.4	0.2	0.6	ND	ND	0.2	0.1	0.1	ND	ND	ND
2920	M1	III+35	3-33	3-22	3	0	IGHG	IGKV3-11	IGKJ4	2	ARPLYYYDSSGHTNAFDI	QHRSNWPPLT	0.7	0.6	0.4	0.7	ND	ND	0.2	0.1	0.1	ND	ND	ND
2947	M1	III+35	3-30	1-1	4	3	IGHG	IGKV3-11	IGKJ4	3	ARELVETFAY	QQRSNWPPLT	13.6	0.7	0.4	13.7	0.6	13.8	0.3	0.2	0.2	112000	0.085	7.59e-07
3866	M10	III+35	3-66	4-17	4	11	IGHM	IGLV4-69	IGLJ2	10	ARGRYGDYAECDY	QTWGTGIHVI	11.9	0.4	13.2	0.7	ND	ND	0.2	0.1	0.1	ND	ND	ND
3941	M10	III+35	3-23	3-10	4	1	IGHG	IGKV4-1	IGKJ4	3	AKDSRYYGSGTKPFDY	QQYYSTPPT	5.9	8.7	5.6	1	ND	ND	0.3	0.4	0.4	ND	ND	ND
3949	M10	III+35	1-18	3-3	6	16	IGHG	IGKV1-27	IGKJ1	12	AREFYDDQYERSDPFYGMDV	QKYNSAPWT	7.9	0.6	6.7	0.7	ND	ND	0.4	0.3	0.3	ND	ND	ND
3984	M10	III+35	3-21	3-10	4	4	IGHG	IGKV1-39	IGKJ2	7	ARDRTMVRGVISSRYDY	QQSYSTPPMYT	12.5	1.2	1.4	11.8	0.8	13	0.3	0.3	0.3	22900	0.0117	5.12e-07
4022	M10	III+35	3-49	5-12	4	4	IGHM	IGKV3-20	IGKJ1	4	TRYSTSALDF	QQYGSSPWT	1.6	1	1	1.2	ND	ND	0.2	0.2	0.2	ND	ND	ND
4034	M10	III+35	3-33	6-19	4	5	IGHM	IGLV4-69	IGLJ3	3	ARDVQTEAVAGGGY	QTWGTGIWV	2.7	1	0.9	0.7	ND	ND	0.3	0.2	0.2	ND	ND	ND
4052	M10	III+35	3-30	6-13	5	16	IGHM	IGLV2-14	IGLJ2	9	AREWYSMSWSGNWFDP	NSYSNSGTLVV	11.5	0.6	8.6	0.5	ND	ND	0.2	0.2	0.2	ND	ND	ND
4063	M10	III+35	3-21	2-2	4	13	IGHM	IGLV2-14	IGLJ2	6	ASATGTSWFFDY	SSYTSSTTLVV	1.8	1	0.6	0.8	ND	ND	0.1	0.2	0.2	ND	ND	ND
4067	M10	III+35	4-31	6-19	3	9	IGHM	IGLV1-51	IGLJ2	2	ARVVAVAGHGGAFDI	GTWDSSLSAGV	1	0.8	0.5	1	ND	ND	0.3	0.2	0.2	ND	ND	ND
4097	M10	III+35	3-30	1-1	4	19	IGHM	IGKV3-15	IGKJ1	10	ATGANLDGEPDKLDQ	QQYSNWPRT	1.7	1.2	1	0.9	ND	ND	0.3	0.3	0.3	ND	ND	ND
4121	M10	III+35	3-30	4-17	4	7	IGHG	IGLV1-36	IGLJ3	5	ARDRHDYGDYRIDY	AAWDDSLTGVV	11.7	1.4	0.7	12.1	1.1	13.2	0.3	0.2	0.2	119000	0.00117	9.81e-09
4135	M10	III+35	3-21	3-10	5	5	IGHG	IGLV6-57	IGLJ2	1	ARDSFMIRDWVWFDP	QSYDSSSQEVV	11.6	0.6	0.8	12.1	0.7	13	0.2	0.2	0.2	1060000	0.0333	3.15e-08
4152	M10	III+35	3-49	3-22	4	0	IGHG	IGLV2-14	IGLJ3	1	TRVDITMIVVVPDY	SSYTSSSTLGV	8.2	0.7	5.7	0.9	ND	ND	0.4	0.4	0.4	ND	ND	ND
4164	M10	III+35	3-7	3-22	4	0	IGHG	IGLV3-1	IGLJ2	3	ARDTESMVITRGLDY	QAWDSSTVV	9.8	0.5	0.9	11.5	0.6	13.8	0.2	0.2	0.2	877000	0.0223	2.54e-08
4188	M10	III+35	3-23	3-10	4	11	IGHM	IGKV4-1	IGKJ4	4	ARDSRYYGSGTKPFDY	QQYYSTPPT	1.6	1.2	1.2	1.1	ND	ND	0.4	0.4	0.4	ND	ND	ND
4232	M10	III+14	1-69	2-2	4	8	IGHG	IGLV2-14	IGLJ2	7	ARGGDIVVIPAANPSSYFDY	SSYTTANTVV	1.2	1	0.9	1	ND	ND	0.3	0.2	0.2	ND	ND	ND
4301	M10	III+14	3-33	1-14	6	8	IGHM	IGKV2-30	IGKJ1	5	ARTGDSFGDGMDV	MQGTHWPMT	2.4	1.5	1.2	0.6	ND	ND	0.4	0.3	0.3	ND	ND	ND
4342	M10	III+14	3-30	6-13	4	4	IGHG	IGKV1-5	IGKJ4	2	ARDFYSSSFFDY	QQYNSYSGLT	11.9	0.8	11.7	0.9	ND	ND	0.4	0.3	0.3	ND	ND	ND
4382	M10	III+14	3-33	3-22	5	1	IGHG	IGKV1-5	IGKJ1	3	ARAAVDSSGYSLPGT	QQYKSYWT	12	7.9	11.6	0.4	ND	ND	0.3	0.4	0.4	ND	ND	ND
4401	M10	III+14	4-61	3-22	6	9	IGHM	IGKV3-15	IGKJ2	7	ARDKSSGPYYYGMDV	QQNNNWPYT	0.9	1	1	0.5	ND	ND	0.2	0.2	0.2	ND	ND	ND
4426	M10	III+14	3-30	3-22	4	21	IGHG	IGKV1-39	IGKJ3	16	ARGSYYYDTRILFDY	QQSYN	8.2	1.3	12.4	0.9	ND	ND	0.8	0.5	0.5	ND	ND	ND
4518	M10	III+14	1-18	2-8	5	16	IGHG	IGLV1-40	IGLJ1	3	ARETYCTGTSCLNWFDS	QSYDRSLSGYV	9.8	0.5	10.4	0.5	ND	ND	0.3	0.3	0.3	ND	ND	ND
4585	M10	III+14	3-33	6-6	4	6	IGHM	IGKV3-20	IGKJ5	3	ARVKVGPDSSSDWALDY	QQYGSSPSIT	1.2	1.2	1	1.5	ND	ND	0.2	0.2	0.2	ND	ND	ND
4595	M10	III+14	3-21	3-3	4	10	IGHG	IGLV1-51	IGLJ1	2	ARETRFLEWHYFDY	GTWDSSLSAYV	10.8	1.2	1.5	11.8	2.5	14.3	0.9	0.9	0.9	757000	0.00487	6.4e-09
3217	M11	III+35	3-21	1-20	4	2	IGHM	IGLV3-21	IGLJ1	1	ARGSGYNWNLFFDY	QVWDTSSDHRGV	14.3	0.5	0.6	14.7	1.6	13.2	0.2	0.1	0.1	6310000	0.628	9.95e-08
3221	M11	III+35	1-18	2-2	5	6	IGHM	IGLV1-40	IGLJ1	5	VREVYCTSTSCLNWFDP	QSYDTSLSGFYV	3.1	0.6	11.7	0.5	ND	ND	0.1	0.1	0.1	ND	ND	ND
3243	M11	III+35	3-15	3-10	4	8	IGHG	IGKV4-1	IGKJ3	5	TTHYYYASGSR	QQYYSTPLT	3.3	13.5	5.8	0.7	ND	ND	0.2	0.1	0.1	ND	ND	ND
3268	M11	III+35	3-21	6-6	4	2	IGHG	IGKV1-16	IGKJ5	5	ARGSRIAALWADLVDY	QQYSNYPVT	13.9	0.8	0.8	14.6	0.3	13.4	0.2	0.1	0.1	239000	0.00636	2.63e-08
3302	M11	III+35	1-18	2/OR15-2a	4	18	IGHG	IGLV1-51	IGLJ2	18	ARDRGQEYFPYYCDS	GTWDSSLSVVV	4.6	13.3	5.2	0.5	ND	ND	0.3	0.1	0.1	ND	ND	ND
3314	M11	III+35	3-21	4-17	4	1	IGHG	IGLV3-21	IGLJ3	4	ARDLFKTVTTKPVGY	QVWDSSGDRV	14.1	0.6	0.6	14.7	0.2	13.3	0.2	0.1	0.1	608000	0.0702	1.16e-07
3315	M11	III+35	1-18	3-10	4	8	IGHG	IGLV1-51	IGLJ2	3	ARDRGSLSFPNYFDY	GTWDSSLSAVV	1.3	2.8	0.1	0.6	ND	ND	0.2	0.1	0.1	ND	ND	ND
3323	M11	III+35	3-15	3-3	4	5	IGHM	IGKV2-28	IGKJ4	2	TTDQEWYQPF	MQALQTPLT	14.5	14.1	14.5	1.2	ND	ND	0.3	0.2	0.2	ND	ND	ND
1572	M12	III+35	3-33	6-13	5	11	IGHM	IGLV2-11	IGLJ2	4	ARAGGDSSSWYWFDP	CSYEGTYT	1.2	1	0.5	0.4	ND	ND	0.1	0.1	0.1	ND	ND	ND
1582	M12	III+35	1-18	NA	6	14	IGHG	IGKV2-28	IGKJ2	4	ARPLGLYFYYGMDV	MQSLQTPR	1.6	1	1	1.8	ND	ND	0.5	0.5	0.5	ND	ND	ND
1587	M12	III+35	3-23	4-11	6	12	IGHG	IGLV1-47	IGLJ2	4	AKSRSNYNYYYYDMDV	AAWDDSLSGL	6.2	7.8	5.2	1.2	ND	ND	0.4	0.4	0.4	ND	ND	ND
1594	M12	III+35	4-31	5-18	5	17	IGHG	IGLV1-44	IGLJ3	12	ARDTGFGPYNWLDP	ATWDDSLDAWV	2.2	1.4	0.6	0.5	ND	ND	0.3	0.3	0.3	ND	ND	ND
1961	M12	III+35	3-23	2-15	4	11	IGHG	IGLV4-69	IGLJ3	6	AKEYCSGNSCYFIDY	QTWGTGIHV	11.1	11.7	12	11.2	11.2	0.2	0.3	0.3	0.2	Steady state	Steady state	2.48e-06
1984	M12	III+35	3-21	3-10	2	4	IGHG	IGLV3-21	IGLJ3	8	ARRFGVGSWYFDL	QVWDSSSDHPV	13.9	0.5	1	12	1.2	13.3	0.8	0.7	0.7	5040000	0.0757	1.5e-08
2041	M12	III+35	3-7	3-3	6	17	IGHG	IGLV1-47	IGLJ3	8	ARTAFWNGYLAMDV	AAWDDSLSGV	2.2	1.2	0.5	0.9	ND	ND	0.9	0.9	0.9	ND	ND	ND
2106	M12	III+35	3-33	3-22	4	4	IGHG	IGKV3-11	IGKJ2	4	ARSQWLEAGEGYYFDY	QQRSNWPPT	11	0.8	12.5	1	ND	ND	0.3	0.3	0.3	ND	ND	ND
2152	M12	III+35	3-23	2-15	6	3	IGHG	IGKV1-13	IGKJ2	4	AKRRGYSYYYYGMDV	QQFNTYHT	11.3	0.5	0.7	11.7	1.1	13.8	0.2	0.2	0.2	665000	0.109	1.64e-07
2192	M12	III+35	3-21	3-3	4	7	IGHM	IGKV1-9	IGKJ5	8	ARGGGRFLEWFSPIDY	QQLNSYPIT	11.2	0.6	0.6	11.8	1.5	14	0.5	0.8	0.8	977000	0.0991	1e-07
2268	M12	III+35	3-23	4-11	6	12	IGHG	IGLV1-47	IGLJ2	4	AKSRSNYNYYYYDMDV	AAWDDSLSGL	2.1	1.2	0.5	1.2	ND	ND	0.2	0.2	0.2	ND	ND	ND
2291	M12	III+35	3-74	6-25	4	10	IGHG	IGLV4-69	IGLJ3	6	ARDYRRGGAADGIIEGLH	QTWGTGTWV	0.6	1	0.5	0.6	ND	ND	0.2	0.2	0.2	ND	ND	ND
2336	M12	III+14	3-33	1-26	6	7	IGHM	IGKV4-1	IGKJ2	6	ARVGGDDNGIYGMDV	QQYYSQYT	1.6	1	0.2	0.7	ND	ND	0.3	0.2	0.2	ND	ND	ND
2347	M12	III+14	3-49	6-13	4	3	IGHM	IGKV3-20	IGKJ1	2	TRVHGGSSWPLDY	QQYGSSPWT	11.8	4.3	11.3	1.4	ND	ND	0.3	0.3	0.3	ND	ND	ND
2377	M12	III+14	3-20	3-16	5	0	IGHG	IGKV3-15	IGKJ1	2	ARATVGRGENWFDP	QQYNNWPET	1.7	1	1	0.5	ND	ND	0.2	0.2	0.2	ND	ND	ND
2378	M12	III+14	4-39	3-9	3	11	IGHM	IGKV3-20	IGKJ1	4	ARKERSISGNFAFDI	QQYGSSPQT	0.9	0.6	1	1	ND	ND	0.3	0.3	0.3	ND	ND	ND
2384	M12	III+14	3-9	3-3	6	2	IGHG	IGLV1-51	IGLJ2	0	AKEIIAEWLRSKRNYYQYYGMDV	GTWDSSLSAVV	11.8	1.9	1.2	11.9	1.4	13.5	0.2	0.2	0.2	842000	0.0239	2.8e-08
2412	M12	III+14	3-21	5/OR15-5a	5	1	IGHG	IGLV3-21	IGLJ1	0	ARATGVYERGWFDP	QVWDSSSDHPYV	5.5	1.5	0.8	11.8	2.5	14	0.7	0.7	0.7	1400000	0.173	1.2e-07
2417	M12	III+14	1-2	6-13	4	19	IGHM	IGKV3-20	IGKJ1	7	VRGSAIAAGREPFDY	QQYGSTPRT	0.9	1.5	0.5	0.5	ND	ND	0.2	0.2	0.2	ND	ND	ND
2421	M12	III+14	3-9	5-12	6	3	IGHG	IGLV1-40	IGLJ2	0	AKSLGSWWLRSTYYYYFGMDV	QSYDSSLSGSV	11.7	1.2	1	11.9	1.4	13.4	0.3	0.3	0.3	670000	0.0274	4.1e-08
2424	M12	III+14	3-30	2-8	4	14	IGHG	IGLV1-47	IGLJ3	14	AKASTGRHTDFDY	AAWDDSLSAWV	2.9	1.4	1.2	0.4	ND	ND	0.2	0.2	0.2	ND	ND	ND
2425	M12	III+14	3-33	2-21	6	6	IGHM	IGKV1-9	IGKJ4	5	ARALVALSIHYGMDV	QQLNSYPLT	0.7	1	1	0.7	ND	ND	0.2	0.2	0.2	ND	ND	ND
2426	M12	III+14	3-33	3-10	4	4	IGHG	IGKV3-11	IGKJ4	2	ARDSGYGSGTYYIFY	QQRSNWPLT	4	0.9	8.2	0.5	ND	ND	0.3	0.3	0.3	ND	ND	ND
2428	M12	III+14	3-33	3-22	4	8	IGHG	IGKV1-5	IGKJ1	6	ARPGDKGDYYDSSGYLDY	QQYNSFWT	14.2	1.9	14.6	0.8	ND	ND	0.1	0.1	0.1	ND	ND	ND
2431	M12	III+14	3-48	1-26	5	4	IGHG	IGLV3-21	IGLJ7	5	ARDSGSYFWDNWFDP	QVWDSSSDSVGAV	6.5	1.5	2	11.5	2.2	12.6	0.3	0.4	0.4	36900	0.0926	2.51e-06
2449	M12	III+14	3-9	3-3	6	0	IGHG	IGKV1-12	IGKJ2	4	ARAPDFWSGPTRVWYGMDV	QQANSFPYT	10.9	0.5	0.7	12	0.4	13.1	0.1	0.1	0.1	174000	0.0878	5.04e-07
2453	M12	III+14	1-3	5-12	6	1	IGHM	IGKV2-28	IGKJ2	4	AREEGSKWLRFDYYYGMDV	MQALQAPYT	8.3	0.7	0.7	11.7	1.1	13.9	0.3	0.4	0.4	120000	0.17	1.42e-06
2473	M12	III+14	3-7	3-22	4	19	IGHG	IGLV4-69	IGLJ2	20	ARDHYYYDSSGYIDH	QTWGTGIQAV	6.7	0.9	6	0.9	ND	ND	0.2	0.2	0.2	ND	ND	ND
2490	M12	III+14	3-33	2-8	4	0	IGHG	IGKV2-30	IGKJ3	1	ARDLQARYCTGGVCQKNTDY	MQGTHGFT	11.2	12.2	12.6	1.4	ND	ND	0.9	0.3	0.3	ND	ND	ND
2495	M12	III+14	3-30	3-9	4	16	IGHG	IGLV2-8	IGLJ1	3	ARVPGKASYFDY	SSYAGSNNV	2.1	1.2	0.9	0.5	ND	ND	0.2	0.2	0.2	ND	ND	ND
2513	M12	III+14	4-39	6-13	6	11	IGHM	IGLV9-49	IGLJ1	2	ASSMAAGRRYAMDV	GADYGSGSNFVYV	1.9	0.4	1	1	ND	ND	0.2	0.3	0.3	ND	ND	ND
2542	M12	III+14	3-33	3-22	4	12	IGHM	IGKV3-20	IGKJ5	12	ARDKGWDYFDSSGYPDY	QQYGSSPIT	1.1	1	0.8	0.8	ND	ND	0.3	0.2	0.2	ND	ND	ND
2554	M12	III+14	3-33	4-17	5	2	IGHG	IGLV1-40	IGLJ1	2	ARAGWGTTVTTGWFDP	QSYDSSLRV	11.4	12.4	12.6	0.5	ND	ND	0.6	0.7	0.7	ND	ND	ND
2563	M12	III+14	3-33	1-26	3	5	IGHG	IGKV1-5	IGKJ1	3	ARPLGATTYQASCCAFDI	QQYNSYWT	11.2	12.1	12.6	1.6	ND	ND	0.5	0.5	0.5	ND	ND	ND
2573	M12	III+14	3-30	6-19	4	31	IGHG	IGKV4-1	IGKJ2	14	ATTTDDDAVAGPFDY	QQYYSSYT	11.3	1.5	12.3	1.8	ND	ND	0.5	0.5	0.5	ND	ND	ND
2581	M12	III+14	3-48	5-12	3	0	IGHM	IGKV2-24	IGKJ1	1	ARTCGYSGYDFGWPNAFDI	MQATQFPWT	5.3	2.2	10.2	1.6	ND	ND	0.6	0.6	0.6	ND	ND	ND
2599	M12	III+14	3-21	6-19	6	0	IGHM	IGKV1-13	IGKJ1	2	ARDRWQWLGYGMDV	QQFNSYPRT	13.8	0.5	0.6	12	1.1	13.3	0.7	0.5	0.5	1710000	0.113	6.61e-08
2600	M12	III+14	3-23	3/OR15-3a	4	17	IGHM	IGKV3-20	IGKJ4	11	AKRLGDFRSNHVPIDY	HQYGSSPLT	0.6	0.2	0.7	0.6	ND	ND	0.3	0.3	0.3	ND	ND	ND
2608	M12	III+14	4-28	1-26	5	6	IGHG	IGKV1-5	IGKJ1	6	VRSVGRGFDP	QQYNSYPRT	2.6	1.4	0.7	0.5	ND	ND	0.4	0.4	0.4	ND	ND	ND
2611	M12	III+14	3-7	3-22	4	19	IGHG	IGLV4-69	IGLJ2	20	ARDHYYYDSSGYIDH	QTWGTGIQAV	0.9	1	0.2	0.6	ND	ND	0.2	0.1	0.1	ND	ND	ND
2620	M12	III+14	3-33	4-23	4	5	IGHG	IGKV1-5	IGKJ1	7	ARVRDLDYGGNSGTLDY	QQYSSYWT	11.2	12	12.7	0.9	ND	ND	0.3	0.3	0.3	ND	ND	ND
1949	M2	III+14	3-23	6-19	4	11	IGHG	IGLV2-11	IGLJ2	3	ANPYSSGLPKI	CSYAAYTLL	5.7	1.4	11.1	0.9	ND	ND	0.4	0.1	0.1	ND	ND	ND
1954	M2	III+14	1-3	6-13	4	8	IGHM	IGLV1-47	IGLJ3	6	ARADSSSWTQPDY	AAWDDSLNGWL	1.2	2.1	0.6	0.7	ND	ND	0.3	0.1	0.1	ND	ND	ND
2036	M2	III+14	3-21	4-23	4	5	IGHG	IGKV1-5	IGKJ2	1	ARDASASYGGGDY	QQYNSYPYT	0.5	0.4	0.5	0.7	ND	ND	0.3	0.1	0.1	ND	ND	ND
2113	M2	III+14	3-73	2-2	3	13	IGHM	IGLV4-69	IGLJ2	14	TRYCSSTSCNGNDAFDI	QTWGTDIVV	3.3	9.2	1	0.7	ND	ND	0.2	0.1	0.1	ND	ND	ND
2956	M2	III+35	3-23	4-17	4	7	IGHG	IGLV1-47	IGLJ2	2	AKDLYGDYPGVFEY	AAWDDSLSGVV	12.9	12.5	14.5	0.4	ND	ND	0.1	0.1	0.1	ND	ND	ND
2959	M2	III+35	3-48	3-22	3	1	IGHG	IGLV3-1	IGLJ2	3	AKGDYYDSSGYYYDAFDI	QAWDSSTARV	12.7	0.4	0.1	14.2	0.4	13.5	0.1	0.1	0.1	2670000	0.0937	3.51e-08
2970	M2	III+35	3-33	2-15	2	6	IGHG	IGKV3-11	IGKJ4	6	ARDSGGYCSGGSCHSFGYFDL	QQRSNWFT	13.1	14.1	14.8	1.1	ND	ND	0.3	0.2	0.2	ND	ND	ND
2982	M2	III+35	3-74	3/OR15-3a	4	0	IGHM	IGLV1-51	IGLJ2	0	ARTAGNPSLPKLDFDY	GTWDSSLSAGVV	3.7	11.9	5.5	0.4	ND	ND	0.1	0.1	0.1	ND	ND	ND
2988	M2	III+35	3-33	5/OR15-5a	4	1	IGHG	IGKV3D-15	IGKJ1	1	ARDQADERVFDY	QQYNNWRT	9.6	1.2	14.5	0.6	ND	ND	0.2	0.1	0.1	ND	ND	ND
3008	M2	III+35	3-9	3-22	4	4	IGHG	IGLV2-8	IGLJ1	2	AKARTPRWIYDSTGYYGFDY	SSYGGSNNYV	12.7	0.5	0.1	13.9	0.6	13.5	0.1	0.1	0.1	220000	0.022	1e-07
3009	M2	III+35	3-21	5-12	4	0	IGHM	IGLV2-11	IGLJ1	1	ARDFYSGYDSLG	CSYAGSYSYV	9.3	1.1	0.7	14.6	1.7	13.7	0.1	0.1	0.1	360000	0.181	5.04e-07
3013	M2	III+35	3-9	1-26	6	4	IGHG	IGLV2-8	IGLJ2	0	AKGRGSYWSVSYYYYMDV	NSYAGSNNLV	12.7	0.5	0.1	13.4	0.4	12.5	0.1	0.1	0.1	560000	0.244	4.35e-07
3016	M2	III+35	3-53	6-6	3	3	IGHM	IGLV2-8	IGLJ2	0	AREPYWGEYSSPHDAFDI	SSYAGSNNLV	1.2	0.5	2	0.4	ND	ND	0.1	0.1	0.1	ND	ND	ND
3022	M2	III+35	3-21	4/OR15-4a	6	1	IGHM	IGLV1-47	IGLJ3	1	AGDTNYLGVYYYYGMDV	AAWDDSLRGV	9.4	12.8	5.4	0.7	ND	ND	0.1	0.1	0.1	ND	ND	ND
3033	M2	III+35	3-21	2-8	6	5	IGHG	IGLV1-51	IGLJ2	0	ARVLVVYARLTFGYYVMDV	GTWDSSLSAVV	14.4	0.9	0.7	14.4	0.5	13.7	0.1	0.1	0.1	871000	0.00949	1.09e-08
3038	M2	III+35	3-7	3-9	4	7	IGHM	IGKV2D-29	IGKJ4	3	ASLTAF	MQSIQLPSGLT	4.1	0.8	13	0.7	ND	ND	0.2	0.1	0.1	ND	ND	ND
3051	M2	III+35	3-49	3-9	4	2	IGHM	IGKV4-1	IGKJ1	2	TRGWDRFD	QQYYSTPWT	4.8	1.4	13	0.6	ND	ND	0.2	0.1	0.1	ND	ND	ND
3112	M3	III+14	3-15	2-15	4	22	IGHG	IGKV4-1	IGKJ1	15	NTLTPVWGGFPEGDY	QQYYSGPYT	1.2	1	1	0.8	ND	ND	0.4	0.4	0.4	ND	ND	ND
3128	M3	III+14	3-21	3-3	4	2	IGHG	IGLV3-1	IGLJ2	2	AREVRFLADGYFDY	QAWDSSTAV	13.6	0.4	0.9	12	0.9	13.6	0.2	0.2	0.2	5190000	0.151	2.91e-08
3133	M3	III+14	3-33	2-15	4	9	IGHG	IGKV1-5	IGKJ1	2	ARVLYHLGGGSCCSFDY	QQYNSYWT	11.1	8.7	12.6	1.4	ND	ND	0.6	0.6	0.6	ND	ND	ND
3177	M3	III+14	3-30	6-6	6	2	IGHM	IGLV1-40	IGLJ3	2	ARVEYSSSSIDPGYIDV	QSYDSSLSGWV	12	1.2	12.5	0.9	ND	ND	0.1	0.2	0.2	ND	ND	ND
3186	M3	III+35	3-33	3-16	4	15	IGHG	IGLV9-49	IGLJ2	6	ARCLGDCSIMTQNF	GADHGSGSNFVV	8.2	2.6	8.7	1.6	ND	ND	0.5	0.5	0.5	ND	ND	ND
3195	M3	III+14	3-33	4-17	4	1	IGHG	IGLV1-40	IGLJ3	4	ARAAHDGDSSYFDY	QSYDSSLSVLV	11.9	0.6	12.3	0.7	ND	ND	0.2	0.1	0.1	ND	ND	ND
3205	M3	III+14	3-74	4-23	5	0	IGHG	IGLV1-47	IGLJ2	0	ARDYGGNSLSASNWFDP	AAWDDSLSGPV	1.9	1.2	1.2	1.6	ND	ND	0.1	0.1	0.1	ND	ND	ND
3210	M3	III+35	3-33	1-1	1	13	IGHG	IGKV1-5	IGKJ1	3	ARVQDNWNDGWTNPFDS	QQYNRYWT	11.1	11.8	12.4	1.2	ND	ND	0.5	0.4	0.4	ND	ND	ND
3216	M3	III+35	3-23	2-2	4	2	IGHM	IGLV1-47	IGLJ2	0	YCAKDSESSWPTYFDY	AAWDDSLSGVV	9.8	10.5	10.2	1.3	ND	ND	0.2	0.1	0.1	ND	ND	ND
3260	M3	III+35	1-3	2-21	6	4	IGHM	IGKV4-1	IGKJ3	1	ARVEDCGADCYARHMDV	QQYYSTPFT	0.6	0.1	0.5	0.6	ND	ND	0.2	0.2	0.2	ND	ND	ND
3483	M3	III+14	1-3	6-13	4	0	IGHM	IGLV2-14	IGLJ2	0	ARDRDSSSWYEFDY	SSYTSSSTVV	1.2	0.3	0.3	0.8	ND	ND	0.2	0.2	0.2	ND	ND	ND
3515	M3	III+14	3-64D	1-1	4	3	IGHG	IGKV3-11	IGKJ2	3	VIYPGTTGTTVLDY	QQRSNWPLYT	1.8	0.2	0.2	0.8	ND	ND	0.4	0.4	0.4	ND	ND	ND
3547	M3	III+14	3-21	6-19	5	0	IGHM	IGLV3-1	IGLJ2	0	ARLEQWLEGGFDP	QAWDSSTVV	9.4	0.7	0.6	11.9	1.8	12.5	0.3	0.3	0.3	648000	0.138	2.12e-07
3550	M3	III+14	3-49	4-11	4	0	IGHA	IGLV1-47	IGLJ2	0	TRGYSGLPPYH	AAWDDSLSGVV	1.1	0.2	0.2	0.5	ND	ND	0.5	0.3	0.3	ND	ND	ND
3567	M3	III+14	3-33	2-2	4	11	IGHG	IGKV1-5	IGKJ3	6	AKPRDVNSSSRCCAFHY	QQYDYYFT	8.2	1.2	8.8	0.7	ND	ND	0.3	0.3	0.3	ND	ND	ND
3584	M3	III+14	3-21	6-19	4	10	IGHG	IGKV1D-8	IGKJ1	5	ARVRSNGIAVAGGGLGY	QQYYSFPWT	6.7	2.1	1.2	11.1	1.9	13.7	0.6	0.6	0.6	112000	0.133	1.19e-06
3667	M3	III+14	3-21	2-8	3	2	IGHG	IGKV1-39	IGKJ4	1	ARRMLFEWDGAFDI	QQSYSTPPT	12.8	0.9	1.2	11.8	0.6	13.2	0.2	0.2	0.2	1510000	0.00527	3.49e-09
0555	M3	III+35	3-23	2-2	6	12	IGHG	IGKV1-5	IGKJ1	3	AKEGGYCSSTSCYYYMDV	QQYNSWWM	8.2	6.2	10.5	2	ND	ND	0.9	0.9	0.9	ND	ND	ND
0566	M3	III+35	3-21	2-15	4	10	IGHG	IGLV3-21	IGLJ2	4	AREVRVAASPAYFDY	QVWDSSSDHVV	10.2	0.5	1.3	11.4	0.7	14	0.2	0.2	0.2	891000	0.00508	5.7e-09
0590	M3	III+35	1-3	4-23	2	4	IGHM	IGLV3-21	IGLJ2	3	ARDYGGNSDWYFDL	QVWDSSSDHVV	10.3	1.2	1.4	11.9	0.5	13.6	0.4	0.2	0.2	1270000	0.31	2.45e-07
0592	M3	III+35	3-30	6-19	4	4	IGHG	IGKV1-33	IGKJ3	1	AKLRPAAGTGGFFDY	QQYDNLPLT	6.2	0.5	0.4	10.1	0.8	10	0.2	0.2	0.2	3330	0.00251	7.55e-07
0621	M3	III+35	3-23	4-17	6	3	IGHG	IGLV3-25	IGLJ1	3	AKGAVTAGYYYYYMDV	QSADSSGTYPLV	8.7	0.6	1.1	11.4	2	14.2	0.5	0.5	0.5	551000	0.0564	1.02e-08
0709	M3	III+35	3-48	3-22	4	6	IGHG	IGKV3-11	IGKJ1	4	ARDRGSYYDGSGYYPSGVADY	QQRNNWPPWT	13.7	0.5	1.1	12	1	13.9	0.4	0.2	0.2	527000	0.0217	4.11e-08
0762	M3	III+35	3-48	5-24	5	2	IGHG	IGLV3-21	IGLJ2	3	ARDSGGYNWVGWFDP	QVWDSSSDHPGV	9.3	0.7	0.3	11.4	2	13.8	0.2	0.2	0.2	174000	0.00643	3.7e-08
1010	M4	III+35	3-64D	2/OR15-2a	4	14	IGHM	IGLV2-14	IGLJ3	10	VQGSYYESSSYPNFKYYFDY	SSYTSKSTWV	5.4	1	8.6	0.7	ND	ND	0.3	0.3	0.3	ND	ND	ND
1032	M4	III+35	1-3	5-24	4	4	IGHM	IGKV1-33	IGKJ1	3	ARGGGYNLEDY	QQYDNLPPT	6.2	0.5	0.4	10.8	0.6	13.3	0.2	0.1	0.1	900000	0.96	1.1e-06
1059	M4	III+35	3-23	6-19	4	11	IGHM	IGKV1-39	IGKJ1	8	AKDKGEYNSGWHVDY	QHSYSMWT	8.6	3.8	10.2	0.5	ND	ND	0.3	0.2	0.2	ND	ND	ND
1061	M4	III+35	4-59	3-10	4	6	IGHG	IGLV1-47	IGLJ2	0	ARGSVPKDY	AAWDDSLSGV	12.4	0.5	1	12.1	1.5	13.3	0.3	0.3	0.3	2510000	0.484	1.93e-07
1100	M4	III+35	3-20	3-10	3	12	IGHM	IGLV2-14	IGLJ2	5	ARDRSWGAFDF	SSYTSSSTVV	2.6	1.2	1.2	0.5	ND	ND	0.1	0.1	0.1	ND	ND	ND
1118	M4	III+35	3-33	6-19	4	7	IGHM	IGLV2-14	IGLJ1	4	ARDSGSSGWHSDY	SSYTGSSTV	0.7	0.7	0.7	0.4	ND	ND	0.2	0.3	0.3	ND	ND	ND
1122	M4	III+35	4-59	3-22	2	0	IGHG	IGLV1-44	IGLJ3	1	ARATTPIVVVRYDWYFDL	APWDDSLNGRV	1.1	1	1	1	ND	ND	0.9	0.6	0.6	ND	ND	ND
1644	M4	III+14	3-43D	2-15	4	9	IGHM	IGLV2-14	IGLJ2	4	ARARCSGASCLFFDF	NSYTSSYTVV	1.7	1.2	1.2	0.8	ND	ND	0.2	0.2	0.2	ND	ND	ND
1711	M4	III+14	3-7	4-23	3	15	IGHM	IGLV2-8	IGLJ2	9	ARSPRDYSGNFDAFDI	SSYSSTNSPHVL	1.1	1	1	1	ND	ND	0.3	0.3	0.3	ND	ND	ND
1715	M4	III+14	3-30	5-18	6	17	IGHM	IGLV2-8	IGLJ1	2	ARDDGYSYGYYYGMDV	ISYAGSTYV	1.2	1.2	1.2	0.9	ND	ND	0.4	0.4	0.4	ND	ND	ND
1716	M4	III+14	3-21	2-2	6	2	IGHG	IGKV3-15	IGKJ2	0	ARAVLGIVVHKVYGYAMDV	QQYNNWPYT	10.9	1.2	1.2	12	0.7	12.8	0.6	0.6	0.6	13200	0.0122	9.21e-07
1726	M4	III+14	4-39	5-12	5	20	IGHM	IGKV2-24	IGKJ4	5	ARLERSGYDYDNGFDP	MQATQFPLT	0.7	0.6	0.6	0.6	ND	ND	0.2	0.2	0.2	ND	ND	ND
1752	M4	III+14	3-21	6-13	4	0	IGHG	IGLV3-1	IGLJ2	0	AREGGLAAAANYYFDY	QAWDSSVV	9.3	0.7	0.5	10.9	0.9	13.8	0.9	0.2	0.2	280000	0.0401	1.43e-07
1779	M4	III+14	3-7	3-3	3	0	IGHG	IGLV1-40	IGLJ1	0	ARESVLRFLEWLPSDAFDI	QSYDSSLSALYV	10.2	0.5	0.4	11.4	0.7	13.7	0.3	0.3	0.3	109000	0.027	2.47e-07
1798	M4	III+14	1-46	3-22	4	26	IGHM	IGLV2-14	IGLJ1	8	AREAVKTVYDSSGCNFDY	CSYTSSSSQAYV	1.4	1.2	1.2	0.8	ND	ND	0.6	0.8	0.8	ND	ND	ND
1809	M4	III+14	3-33	4-17	4	3	IGHG	IGKV1-39	IGKJ3	3	ARPDNGDYGTNFDY	QQSYSGFT	9.2	0.7	8.2	0.5	ND	ND	0.2	0.2	0.2	ND	ND	ND
1823	M4	III+14	3-21	3/OR15-3a	6	10	IGHM	IGLV2-14	IGLJ2	6	ARGLHRRYYYYGMDV	SSYTSSTTLV	0.9	1.3	0.6	0.6	ND	ND	0.6	0.3	0.3	ND	ND	ND
1850	M4	III+14	1-3	6-6	4	8	IGHM	IGKV4-1	IGKJ4	2	ARSEYSSYPTFHY	QQYYSTPLT	1.2	1	1	0.8	ND	ND	0.5	0.5	0.5	ND	ND	ND
1891	M4	III+14	3-48	1-20	4	2	IGHG	IGLV3-21	IGLJ2	0	ARDGSLFNWNHNFDY	QVWDSSSDHPEVV	11.7	0.7	1.9	11.8	0.5	13	0.3	0.2	0.2	2050000	0.0257	1.25e-08
3290	M4	III+35	3-33	7-27	3	7	IGHG	IGKV1-5	IGKJ1	3	ARVATSDEDWGGAFDI	QQYNSYWT	11.4	11.3	12.5	0.7	ND	ND	0.3	0.3	0.3	ND	ND	ND
3297	M4	III+35	3-49	7-27	4	0	IGHM	IGLV3-21	IGLJ3	0	TRHELGPRRDLGY	QVWDSSSDHPWV	1	1	1	0.9	ND	ND	0.2	0.2	0.2	ND	ND	ND
3307	M4	III+35	3-11	1-26	4	4	IGHA	IGLV3-21	IGLJ2	0	ARVGQVGATLPDYFDY	QVWDSSSDLVV	0.9	0.9	0.8	0.8	ND	ND	0.2	0.2	0.2	ND	ND	ND
3323	M4	III+35	3-48	3-22	6	11	IGHG	IGKV3-11	IGKJ4	7	ARSSSGYFRGVYSYYGMDV	QQRSNWL	9.9	1.6	1.5	11.3	2	14.1	0.6	0.7	0.7	702000	0.0904	1.29e-07
3364	M4	III+35	3-30	6-19	4	11	IGHG	IGKV4-1	IGKJ2	13	ARDAWEQWLPY	QQYHTPPYT	11.3	8	12.3	0.5	ND	ND	0.6	0.5	0.5	ND	ND	ND
3393	M4	III+35	3-21	2-2	6	7	IGHG	IGLV3-1	IGLJ2	3	ARRAIVILPAAENGMDV	QAWDSNTVV	11.2	0.7	0.9	11.7	1.3	13.9	0.3	0.3	0.3	2770000	0.00142	5.11e-10
3394	M4	III+35	3-21	2-15	4	0	IGHM	IGLV4-60	IGLJ3	0	ARWDLGYCSGGSCYSWLDY	ETWDSNTQV	0.7	0.9	1	0.7	ND	ND	0.2	0.2	0.2	ND	ND	ND
3451	M4	III+35	3-30-3	4-23	4	2	IGHG	IGKV3-11	IGKJ4	5	ARDYVDYFHY	QQRSDWPPLT	10.6	0.6	0.9	13.9	0.5	12.9	0.1	0.1	0.1	38000	0.000478	1.26e-08
3465	M4	III+35	3-33	3-22	4	2	IGHG	IGKV4-1	IGKJ2	1	ARDDYYDRTLRY	QQYYSIPYT	13.1	7	14.1	0.8	ND	ND	0.2	0.1	0.1	ND	ND	ND
3466	M4	III+35	3-33	6-25	4	11	IGHM	IGKV2-29	IGKJ1	7	TRAATGYSSGWYDDY	MQGIHLRT	3.6	0.6	11.4	0.6	ND	ND	0.1	0.1	0.1	ND	ND	ND
3467	M4	III+35	1-3	6-6	4	6	IGHM	IGKV4-1	IGKJ4	3	ARSEYSSYPTFHY	QQYYSTPLT	0.8	0.9	2.6	0.7	ND	ND	0.2	0.1	0.1	ND	ND	ND
3487	M4	III+35	3-33	5-18	6	12	IGHM	IGLV2-14	IGLJ1	5	ARDQGVAGYSMDV	SSYTSSSTGV	3.1	0.9	4.4	0.6	ND	ND	0.2	0.1	0.1	ND	ND	ND
3503	M4	III+35	3-33	3-22	4	2	IGHM	IGLV1-40	IGLJ2	1	ARAYYYDSSGYSALFDY	QSYDSSLSGVV	3.5	0.9	7.3	0.6	ND	ND	0.2	0.1	0.1	ND	ND	ND
3750	M4	III+14	1-3	5-24	4	5	IGHG	IGKV1-33	IGKJ1	2	ARGGGYNLEDY	QQYDNLPPT	9.9	0.6	0.4	12.1	0.6	13.3	0.2	0.2	0.2	735000	0.307	4.17e-07
3764	M4	III+14	3-33	3-22	4	7	IGHG	IGKV2-30	IGKJ1	7	ALGYSSGQGTLDN	MQGTHWPWT	10.6	0.6	0.6	11.7	11.5	1.7	0.5	0.4	0.4	17600000	3.03	1.72e-07
3774	M4	III+14	4-30-4	4/OR15-4a	5	11	IGHG	IGLV3-21	IGLJ2	3	ARVSGNSLVRP	QVWDSSSDHVV	2.2	1.2	1.4	1.2	ND	ND	0.3	0.3	0.3	ND	ND	ND
3782	M4	III+14	3-23	6-19	4	2	IGHG	IGLV1-47	IGLJ2	1	AKDDSSGWASYFDY	AAWDDSLSGLV	10.4	12.7	5.4	0.7	ND	ND	0.1	0.1	0.1	ND	ND	ND
3960	M4	III+14	4-59	6-13	3	4	IGHG	IGKV2-28	IGKJ2	1	ARGPSHGTGYAFDI	MQALQRYT	13.6	12.6	5.7	0.5	ND	ND	0.2	0.2	0.2	ND	ND	ND
3962	M4	III+14	3-23	2-15	4	16	IGHM	IGLV4-69	IGLJ3	5	AREYCSGDNCYHIDY	QTWHTGIQA	1.4	1.1	1.2	0.5	ND	ND	0.2	0.2	0.2	ND	ND	ND
3969	M4	III+14	3-49	3-10	4	5	IGHM	IGKV3-20	IGKJ1	5	TPVWFGELSPD	QQYGSSPPWT	0.9	0.9	0.7	0.6	ND	ND	0.4	0.4	0.4	ND	ND	ND
3976	M4	III+14	3-21	3-22	4	0	IGHG	IGLV3-25	IGLJ3	4	ARDSLGITMIVGGDFDY	QSADSSGTRV	10.5	0.6	0.8	11	1	13.9	0.5	0.3	0.3	107000	0.0186	1.73e-07
3988	M4	III+14	3-15	6-19	4	0	IGHG	IGKV2-28	IGKJ1	3	TTDQISGWYRGAADY	MQALQTPWT	13.8	12.7	8.2	0.6	ND	ND	0.1	0.1	0.1	ND	ND	ND
4025	M4	III+14	4-61	4-17	6	2	IGHG	IGKV3-20	IGKJ4	3	ARTDYGEFRGYSSYYGMDV	QQYGSPLT	13.9	0.5	0.8	12	1.1	13.3	0.4	0.5	0.5	996000	0.023	2.31e-08
4109	M4	III+14	4-34	6-13	4	15	IGHM	IGKV4-1	IGKJ1	11	ARGQLVEKSSLLFDF	QQYYSTPPA	1.4	1.2	1.2	1.6	ND	ND	0.6	0.5	0.5	ND	ND	ND
4118	M4	III+14	3-23	2-2	6	8	IGHG	IGLV7-43	IGLJ3	1	AKGEVVRGNFYYYGMDV	LLYYGGPWV	12.7	1.1	1.1	11.8	0.5	13.3	0.2	0.1	0.1	1300000	0.0357	2.74e-08
4150	M4	III+14	3-33	3-10	4	1	IGHG	IGKV2-29	IGKJ1	4	ARALSGSYYNEGHGFDY	MQGIHLWT	10.1	0.7	10.2	0.5	ND	ND	0.3	0.3	0.3	ND	ND	ND
4192	M4	III+14	3-21	6-13	4	0	IGHG	IGLV3-21	IGLJ3	1	ARDSGMITAADPALHY	QVWDSSRV	11.1	0.5	0.8	11.4	0.7	14.1	0.2	0.2	0.2	570000	0.00158	2.77e-09
0529	M4	III+35	3-64D	1-1	4	11	IGHM	IGKV3-11	IGKJ2	5	VIYPGTTGTTILDY	QQRRDWPLYT	10.5	0.5	12.6	0.7	ND	ND	0.3	0.3	0.3	ND	ND	ND
0772	M4	III+35	4-31	3-10	4	33	IGHG	IGLV1-51	IGLJ2	4	ALKHYYNSGDYYFEY	ATWDSSLRAVL	0.7	0.9	0.1	1.4	ND	ND	0.2	0.2	0.2	ND	ND	ND
0786	M4	III+35	3-49	5-18	4	6	IGHG	IGKV3-20	IGKJ1	7	CRVWIQLWPLDY	QQYGRSPWT	11.2	12.4	12.4	1	ND	ND	0.4	0.4	0.4	ND	ND	ND
0937	M4	III+35	3-21	2-15	4	5	IGHG	IGLV3-21	IGLJ2	5	ARVVVVAGTPPYFDY	QVWDSSSEHVV	11.5	1.2	1.1	12	0.8	13.1	0.3	0.3	0.3	1680000	0.0226	1.34e-08
0948	M4	III+35	3-33	6-25	4	10	IGHM	IGKV2-29	IGKJ1	9	TRAATGYSSGWYDDY	MQGIHLRT	0.9	0.7	0.4	0.8	ND	ND	0.2	0.2	0.2	ND	ND	ND
0952	M4	III+35	3-7	2-15	5	12	IGHM	IGKV3-15	IGKJ4	4	VRGCGRSSCPYWLDP	QQYNDWPGLT	0.5	0.5	0.8	0.5	ND	ND	0.3	0.2	0.2	ND	ND	ND
0994	M4	III+35	3-64D	2/OR15-2a	4	16	IGHG	IGLV2-14	IGLJ3	10	VEGSYYEGSGYPNFKYYFDY	SSYTSSSNWV	7.7	0.8	8.4	1.1	ND	ND	0.2	0.2	0.2	ND	ND	ND
2338	M5	III+14	3-30	3-10	6	20	IGHG	IGKV1-33	IGKJ4	11	AKDRRLTWFGETTYYGMDV	QQYNNLPLT	3.7	0.6	12.8	0.7	ND	ND	0.1	0.1	0.1	ND	ND	ND
2390	M5	III+14	3-33	6-19	1	1	IGHG	IGLV1-40	IGLJ1	1	ARAGYSSGQTPTGYFQH	QSYDSSLSGYV	15	9.3	14.4	0.6	ND	ND	0.2	0.1	0.1	ND	ND	ND
2400	M5	III+14	7-4-1	2-15	4	16	IGHG	IGLV9-49	IGLJ1	3	ARVGYCSGLSCFSFDS	GADHDSGSNSFYV	14.3	1	14.3	0.7	ND	ND	0.3	0.1	0.1	ND	ND	ND
2440	M5	III+14	3-7	6-19	4	11	IGHM	IGLV2-14	IGLJ3	4	ATRRGGSGRRDY	NSYTSTSTWL	0.7	0.6	0.1	0.4	ND	ND	0.2	0.1	0.1	ND	ND	ND
2446	M5	III+14	3-21	6-19	2	5	IGHG	IGLV3-9	IGLJ2	4	ARLVAGIAVAGKDWYFDL	QVWDTSTVV	14.7	0.4	0.5	14.7	0.6	13.7	0.1	0.1	0.1	2890000	0.0803	2.78e-08
2461	M5	III+14	1-3	6-19	4	5	IGHM	IGLV2-11	IGLJ1	2	ASSSGYSSGWGYDY	CSYAGSYTGV	1.7	2.2	2	0.8	ND	ND	0.8	0.3	0.3	ND	ND	ND
2509	M5	III+14	3-49	5/OR15-5a	4	25	IGHG	IGKV3-20	IGKJ1	9	TRVGRGIVSTADF	QQYGRSPWT	3.1	3.5	4.2	0.7	ND	ND	0.1	0.1	0.1	ND	ND	ND
2572	M5	III+14	3-15	5-24	4	6	IGHM	IGKV4-1	IGKJ1	7	TTDGYEGLGY	QQYYSTPQT	3.5	1	7.9	0.8	ND	ND	0.2	0.1	0.1	ND	ND	ND
2586	M5	III+14	3-23	5-12	4	5	IGHG	IGKV1-5	IGKJ4	3	ATEVATIPY	QQYKSYPLT	3.5	13	5.3	0.6	ND	ND	0.2	0.1	0.1	ND	ND	ND
2619	M5	III+14	3-15	2-21	5	3	IGHG	IGKV4-1	IGKJ1	4	TTAKSEVVYSDFQNNWFDP	QQYYSTPPT	13.6	8	14.3	0.8	ND	ND	0.2	0.2	0.2	ND	ND	ND
3074	M6	III+35	3-30-3	5-18	3	2	IGHM	IGKV3-11	IGKJ2	0	ARGANVDTPIDAFDI	QQRSNWPRT	9.1	1.7	14.2	0.6	ND	ND	0.2	0.1	0.1	ND	ND	ND
3077	M6	III+35	4-39	3-10	4	29	IGHG	IGLV1-51	IGLJ3	9	ASYKRLWGFDY	GTWDTSLSAWV	0.5	0.5	0.1	0.4	ND	ND	0.2	0.1	0.1	ND	ND	ND
3090	M6	III+35	4-39	3-10	3	11	IGHG	IGKV4-1	IGKJ1	4	ARDTRYYDSGSTAFDF	HQYYNTPPT	1.4	2.1	1.2	0.7	ND	ND	0.3	0.1	0.1	ND	ND	ND
3097	M6	III+35	3-21	2-2	6	6	IGHM	IGKV2-28	IGKJ1	3	ARDDRVVIPGATHYSYYGMDV	MQALQTPWT	12.2	0.4	0.4	14.6	0.8	13.8	0.1	0.1	0.1	1290000	0.201	1.56e-07
3100	M6	III+35	3-30	6-13	5	2	IGHG	IGKV1-5	IGKJ4	3	ARDRDSSSYFDP	QHYNSYSGLT	14.4	1.3	14.6	0.9	ND	ND	0.4	0.1	0.1	ND	ND	ND
3101	M6	III+35	3-33	3-22	3	0	IGHG	IGKV1-5	IGKJ1	2	ARPLDSSGYSGAFDI	QQYNSYWT	14.2	1.1	14.6	0.6	ND	ND	0.2	0.1	0.1	ND	ND	ND
3116	M6	III+35	3-21	5-18	4	3	IGHG	IGLV3-1	IGLJ2	3	ARDEGYSWGHYFDY	QAWDSSTAI	14.3	0.5	0.6	14.5	1	14	0.2	0.1	0.1	4250000	0.074	1.74e-08
3131	M6	III+35	3-53	4-17	4	0	IGHG	IGKV4-1	IGKJ2	2	ASLTTYGDYKVY	HQYYSTPPWT	14.4	14.2	14.3	0.8	ND	ND	0.3	0.1	0.1	ND	ND	ND
3133	M6	III+35	3-64	2-2	3	2	IGHG	IGLV3-9	IGLJ3	5	ARRGGVKDDGFDI	QVWDTSTAWV	13.6	0.6	0.1	14.1	0.5	14.1	0.1	0.1	0.1	1220000	0.0148	1.21e-08
3151	M6	III+35	3-21	3-22	2	0	IGHG	IGLV3-21	IGLJ1	2	ARDSSNYNRYFDL	QVWDSSSDPV	14.1	0.4	0.5	14.6	0.6	14.2	0.1	0.1	0.1	120000	0.013	1.08e-07
3182	M6	III+35	3-49	1-26	4	10	IGHM	IGKV3-20	IGKJ1	6	SRVGQSPINTGDY	QQFGRSPWT	4.8	2.3	5.5	1.6	ND	ND	0.2	0.2	0.2	ND	ND	ND
3210	M6	III+35	7-4-1	2-2	4	10	IGHG	IGLV1-47	IGLJ1	11	ARDPYCTTTSCFFDY	AAWDDSLSGLV	1	0.8	0.1	0.5	ND	ND	0.1	0.1	0.1	ND	ND	ND
3529	M7	III+14	1-3	6-13	4	9	IGHM	IGKV4-1	IGKJ4	5	AREGSYSTSSYLPPTY	QQYYSTPLT	1.3	1	1	1.6	ND	ND	0.4	0.4	0.4	ND	ND	ND
3550	M7	III+14	3-49	6-13	4	4	IGHM	IGKV4-1	IGKJ2	5	SRVALAAAGAVDY	QQYYSLPYT	11.4	1.2	10.7	0.5	ND	ND	0.3	0.2	0.2	ND	ND	ND
3571	M7	III+14	3-21	5-12	4	1	IGHG	IGLV3-1	IGLJ3	3	ARVSPDIVPSCYDY	QAWDSSTARV	6.5	0.6	1.1	11.3	1.1	13.4	0.5	0.5	0.5	994000	0.108	1.1e-07
3586	M7	III+14	3-11	2-15	5	9	IGHM	IGKV4-1	IGKJ1	4	AKQPRSCSRGSCSDWFDP	QQYYSTPPT	0.5	0.4	0.2	0.3	ND	ND	0.1	0.1	0.1	ND	ND	ND
3616	M7	III+14	3-48	6-13	4	2	IGHG	IGLV3-21	IGLJ2	0	ARVGSSWTYYFDY	QVWDSSSDHRV	11.2	1.3	1.6	11.9	0.7	13	0.2	0.2	0.2	3090000	0.143	4.63e-08
3638	M7	III+14	3-30-3	3/OR15-3a	4	6	IGHG	IGKV3-11	IGKJ3	4	ARDKVDFFDY	QQRSNWPPFT	9.1	1.8	1.2	13.7	1.6	12.5	0.8	0.5	0.5	28600	0.00294	1.03e-07
3666	M7	III+14	3-21	1-20	5	3	IGHG	IGLV3-21	IGLJ2	2	ARRAVITGTWSNWSDP	QVWDSSSDHVV	11.6	1.3	1.2	11.9	0.8	13.1	0.2	0.2	0.2	970000	0.00534	5.5e-09
3714	M7	III+14	3-49	3-22	4	2	IGHM	IGKV3-20	IGKJ1	2	TRVRSGHYYSLDY	QQYGRSPWT	11.5	11.4	10.9	0.5	ND	ND	0.3	0.3	0.3	ND	ND	ND
3715	M7	III+14	3-33	6-19	3	8	IGHM	IGKV1-5	IGKJ1	8	ARVAPGYNSGWTGAFDI	QQYNTYWT	11.1	10.3	11.9	0.7	ND	ND	0.3	0.3	0.3	ND	ND	ND
3725	M7	III+14	3-49	1-26	4	14	IGHG	IGKV4-1	IGKJ1	5	TASYWELLRAPFDY	QQYYSPPWT	2.8	2.1	1.5	0.7	ND	ND	0.3	0.2	0.2	ND	ND	ND
3743	M7	III+14	3-9	2-15	6	0	IGHG	IGLV2-23	IGLJ2	0	AKDKPSWWVVGESHYYYGLDV	CSYAGSSTFVV	11.8	0.7	1.2	12	2.8	13.1	0.7	0.5	0.5	2680000	0.0278	1.04e-08
3839	M7	III+35	3-74	2/OR15-2a	4	1	IGHG	IGKV2-28	IGKJ4	2	AGGGLVS	MQALQTLT	6.6	5.6	12.1	0.6	ND	ND	0.3	0.1	0.1	ND	ND	ND
0156	M7	III+35	3-21	3-3	4	4	IGHM	IGLV3-21	IGLJ2	1	ARAVGVVIKHSDY	QVWDSSSDHLGV	6.6	1.2	1.2	12.1	1.2	12.9	0.6	0.6	0.6	1960000	0.294	1.5e-07
0234	M7	III+35	3-20	6-13	6	8	IGHM	IGLV1-51	IGLJ3	1	ARILAAAGTRYYYYYSMDV	GTWDSSLSAGV	1	1.2	0.5	0.9	ND	ND	0.2	0.2	0.2	ND	ND	ND
0266	M7	III+35	3-11	5-18	4	5	IGHM	IGKV3D-20	IGKJ5	8	AGGIGPLREYSYGYIY	QQYGSSPVT	0.9	0.7	0.9	1.1	ND	ND	0.2	0.2	0.2	ND	ND	ND
0294	M7	III+35	3-33	3-10	5	9	IGHG	IGLV6-57	IGLJ3	6	ARDPPWKSGYYAS	QSYDSNTWV	4.2	1.2	5.2	0.6	ND	ND	0.3	0.3	0.3	ND	ND	ND
0335	M7	III+35	3-43	2-2	6	2	IGHG	IGLV2-14	IGLJ3	0	AKDLSPWWIRSTSRKYSYYNMDV	SSYTSSSTLV	12.6	0.9	1.2	11.8	0.6	13.2	0.2	0.2	0.2	441000	0.0324	7.34e-08
3626	M8	III+35	3-33	4-17	5	17	IGHG	IGKV2-28	IGKJ2	8	ARPIDHGDLVGWFDP	MQALQSYT	14.4	2	14.3	1.2	ND	ND	0.3	0.1	0.1	ND	ND	ND
3673	M8	III+35	3-33	6-19	6	0	IGHG	IGKV1-5	IGKJ1	2	ARAQMRIAVAGGDYYYGMDV	QQYNSYWT	14.1	0.7	14.6	0.7	ND	ND	0.2	0.1	0.1	ND	ND	ND
3689	M8	III+35	3-7	1-7	4	11	IGHG	IGKV1-16	IGKJ4	5	ATRYNWNSPPIGVY	QQYNSYPLT	7.2	1	10.4	0.7	ND	ND	0.3	0.1	0.1	ND	ND	ND
3694	M8	III+35	4-59	5-18	4	1	IGHG	IGKV1-5	IGKJ1	3	ARWGGYSYGPPNR	QQYNSYRT	14.9	0.6	0.4	14.6	0.6	13.8	0.2	0.1	0.1	1300000	0.118	9.1e-08
3713	M8	III+35	3-21	6-19	4	2	IGHG	IGLV3-1	IGLJ1	2	ARRISAVADYYFDY	QAWDSSTLYV	14.1	0.5	0.6	14.6	0.4	13.6	0.2	0.1	0.1	1410000	0.135	9.58e-08
3768	M8	III+35	3-74	NA	6	14	IGHA	IGLV2-14	IGLJ3	13	TRGFFHGMDV	SSYTSSNTWV	0.5	0.9	0.1	0.5	ND	ND	0.2	0.1	0.1	ND	ND	ND
3785	M8	III+35	3-33	6-19	4	20	IGHG	IGKV3-15	IGKJ4	13	ARVGYSVAGLADY	QQYNNWPLT	15	14.4	14.3	0.6	ND	ND	0.2	0.1	0.1	ND	ND	ND
3797	M8	III+35	3-33	6-19	6	0	IGHG	IGKV1-5	IGKJ1	2	ARAQMRIAVAGGDYYYGMDV	QQYNSYWT	14.8	0.9	14.3	0.6	ND	ND	0.2	0.1	0.1	ND	ND	ND
1190	M9	III+14	3-30	2-15	6	20	IGHG	IGLV1-47	IGLJ1	7	ASTPSYIVIVAAATPYYGMDV	AAWDDRLIGS	1.2	0.6	0.8	0.5	ND	ND	0.1	0.1	0.1	ND	ND	ND
1281	M9	III+14	3-64	1-26	4	26	IGHM	IGLV4-60	IGLJ2	14	ARVADGSAQAYFDY	ETWDSNTHKV	0.5	0.7	0.6	0.3	ND	ND	0.1	0.2	0.2	ND	ND	ND
1418	M9	III+14	3-7	3/OR15-3	4	12	IGHM	IGLV1-51	IGLJ3	6	AREDFGQTFDY	GTWDSSLSAVV	9.9	0.5	10.4	1.4	ND	ND	0.3	0.1	0.1	ND	ND	ND
1519	M9	III+14	4-34	2-2	5	10	IGHM	IGKV3-11	IGKJ1	3	ARPSDCSSTTCTGPFAS	QQRSNWPRT	1.1	0.3	0.5	1.3	ND	ND	0.2	0.1	0.1	ND	ND	ND
2709	M9	III+14	3-23	2-21	4	19	IGHG	IGLV4-69	IGLJ2	13	AKDSYGDQGEVDY	QTWATGIRV	11.2	0.6	12.4	0.6	ND	ND	0.1	0.1	0.1	ND	ND	ND
2816	M9	III+35	3-33	6-13	4	7	IGHM	IGKV4-1	IGKJ4	9	ARGGGSSWELDY	QQYYSTPPT	1	1.2	0.8	0.9	ND	ND	0.2	0.1	0.1	ND	ND	ND
mAbs- monoclonal antibodies; ID- identification number; SHM- Somatic hypermutation count (basepair); aa- aminoacid sequence; CDR- complementarity determining region; AUC- area under the curve; H- Heavy; L- Light; dsDNA- double stranded DNA; LPS- lipopolysaccharide; Kon--association rate; Koff- dissociation rate; ND- not determined
