# Supplementary material for: Molecular and functional properties of human Plasmodium falciparum CSP C‐terminus antibodies
Source: EMBO Mol Med. 2023 Apr 21;15(6):e17454. doi: 10.15252/emmm.202317454 (PMC10245032; doi:10.15252/emmm.202317454)
Supplement: Supplementary file 5 — Source Data for Figure 1 [file EMMM-15-e17454-s004.zip]

Archive with 29 entries (16 files):
- Figure 1/
- Figure 1/1H/
- Figure 1/1H/1H  source data.ods
- __MACOSX/
- __MACOSX/Figure 1/
- __MACOSX/Figure 1/1H/
- __MACOSX/Figure 1/1H/._1H  source data.ods
- __MACOSX/Figure 1/._1H
- Figure 1/1F/
- Figure 1/1F/1F source data.ods
- __MACOSX/Figure 1/1F/
- __MACOSX/Figure 1/1F/._1F source data.ods
- __MACOSX/Figure 1/._1F
- Figure 1/1A/
- Figure 1/1A/1A source data.ods
- __MACOSX/Figure 1/1A/
- __MACOSX/Figure 1/1A/._1A source data.ods
- __MACOSX/Figure 1/._1A
- Figure 1/1G/
- Figure 1/1G/1G source data.ods
- __MACOSX/Figure 1/1G/
- __MACOSX/Figure 1/1G/._1G source data.ods
- __MACOSX/Figure 1/._1G
- Figure 1/1I/
- Figure 1/1I/1I.ods
- __MACOSX/Figure 1/1I/
- __MACOSX/Figure 1/1I/._1I.ods
- __MACOSX/Figure 1/._1I
- __MACOSX/._Figure 1
