# Supplementary material for: Molecular and functional properties of human Plasmodium falciparum CSP C‐terminus antibodies
Source: EMBO Mol Med. 2023 Apr 21;15(6):e17454. doi: 10.15252/emmm.202317454 (PMC10245032; doi:10.15252/emmm.202317454)
Supplement: Supplementary file 5 — Source Data for Figure 1 [file EMMM-15-e17454-s004.zip › Figure 1/1H/1H source data.ods]

## Sheet: READ ME
		In these experiments, the cross-reactivity of C-CSP reactive mAbs (AUC ≥3; n=73) was assessed against the N-junc and NANP10 epitope by ELISA.
		The area under the curve (AUC) was plotted as a measure of antibody binding magnitude. The data were obtained in three independent technical replicates and the average AUC values were plotted

## Sheet: 1H
mAbs (n=73) reactivity against NANP10									mAbs (n=73) reactivity against C-CSP									mAbs (n=73) reactivity against N-junc
		ELISA replicates (AUC)									ELISA replicates (AUC)									ELISA replicates (AUC)
mAbs	Donor	Replicate 1	Replicate 2	Replicate 3	Average (AUC)				mAbs	Donors	Replicate 1	Replicate 2	Replicate 3	Average (AUC)				mAbs	Donors	Replicate 1	Replicate 2	Replicate 3	Average (AUC)
1805	M1	0.6	0.6	0.6	0.6				1805	M1	14.9	14.8	14.7	14.8				1805	M1	0.4	0.4	0.4	0.4
1593	M1	0.6	0.9	0.3	0.6				1593	M1	14.9	14.7	14.5	14.7				1593	M1	0.5	0.4	0.6	0.5
2446	M5	0.5	0.6	0.4	0.5				2446	M5	14.6	14.7	14.8	14.7				2446	M5	0.4	0.4	0.4	0.4
3217	M11	0.6	0.8	0.4	0.6				3217	M11	14.9	14.8	14.4	14.7				3217	M11	0.5	0.5	0.5	0.5
3314	M11	0.6	0.6	0.6	0.6				3314	M11	14.8	14.7	14.6	14.7				3314	M11	0.6	0.5	0.7	0.6
3009	M2	0.5	1	0.6	0.7				3009	M2	14.7	14.4	14.7	14.6				3009	M2	1.1	1	1.2	1.1
3097	M6	0.5	0.5	0.2	0.4				3097	M6	14.8	14.9	14.1	14.6				3097	M6	0.3	0.4	0.5	0.4
3151	M6	0.5	0.5	0.5	0.5				3151	M6	14.9	14.7	14.2	14.6				3151	M6	0.4	0.4	0.4	0.4
3268	M11	0.9	1.2	0.3	0.8				3268	M11	14.8	14.7	14.3	14.6				3268	M11	0.6	1.4	0.4	0.8
3694	M8	0.3	0.3	0.6	0.4				3694	M8	14.7	14.9	14.2	14.6				3694	M8	0.6	0.5	0.7	0.6
3713	M8	0.6	0.8	0.4	0.6				3713	M8	14.8	14.8	14.2	14.6				3713	M8	0.5	0.6	0.4	0.5
1588	M1	0.5	0.5	0.5	0.5				1588	M1	14.9	13.7	14.9	14.5				1588	M1	0.5	0.4	0.3	0.4
2801	M1	0.5	0.6	0.4	0.5				2801	M1	14.5	14.7	14.3	14.5				2801	M1	0.4	0.4	0.4	0.4
3116	M6	0.6	0.8	0.4	0.6				3116	M6	14.9	13.7	14.9	14.5				3116	M6	0.5	0.5	0.5	0.5
1704	M1	0.6	0.6	0.6	0.6				1704	M1	14.9	13.5	14.8	14.4				1704	M1	0.5	0.4	0.6	0.5
2889	M1	0.5	1.4	0.5	0.8				2889	M1	14.9	14.5	13.8	14.4				2889	M1	0.5	0.7	0.6	0.6
3033	M2	0.7	1.1	0.3	0.7				3033	M2	14.4	14.6	14.2	14.4				3033	M2	0.9	0.7	1.1	0.9
2959	M2	0.1	0.1	0.1	0.1				2959	M2	14.5	14.7	13.4	14.2				2959	M2	0.4	0.4	0.4	0.4
3133	M6	0.1	0.1	0.1	0.1				3133	M6	14.7	14.7	12.9	14.1				3133	M6	0.6	0.6	0.6	0.6
2885	M1	0.1	0.1	0.1	0.1				2885	M1	13.5	14.7	13.5	13.9				2885	M1	0.5	0.4	0.3	0.4
3008	M2	0.1	0.1	0.1	0.1				3008	M2	13.9	14.8	13	13.9				3008	M2	0.5	0.4	0.6	0.5
3451	M4	0.9	0.8	1	0.9				3451	M4	13.9	13.9	14	13.9				3451	M4	0.6	0.6	0.6	0.6
2726	M1	0.1	0.1	0.1	0.1				2726	M1	13.8	13.7	13.6	13.7				2726	M1	0.5	0.6	0.7	0.6
2947	M1	0.3	0.2	0.7	0.4				2947	M1	13.7	14.1	13.3	13.7				2947	M1	0.7	0.7	0.7	0.7
3638	M7	1	1.2	1.4	1.2				3638	M7	13.7	13.7	13.8	13.7				3638	M7	1.3	1.7	2.4	1.8
3013	M2	0.1	0.1	0.1	0.1				3013	M2	13.8	14.6	11.8	13.4				3013	M2	0.6	0.5	0.4	0.5
0156	M7	1.6	1.3	0.7	1.2				0156	M7	12	12.1	12.2	12.1				0156	M7	1.3	1.3	1	1.2
1061	M4	1.1	0.7	1.2	1				1061	M4	12.8	12	11.5	12.1				1061	M4	0.3	0.3	0.9	0.5
3750	M4	0.4	0.4	0.4	0.4				3750	M4	12.7	12	11.5	12.1				3750	M4	0.6	0.4	0.8	0.6
4121	M10	0.9	0.9	0.3	0.7				4121	M10	12	12.1	12.1	12.1				4121	M10	1.5	1.5	1.2	1.4
4135	M10	0.8	0.8	0.8	0.8				4135	M10	12.1	12	12.1	12.1				4135	M10	0.4	0.4	1	0.6
0709	M3	1	1.2	1.1	1.1				0709	M3	12.7	11.9	11.4	12				0709	M3	0.6	0.6	0.3	0.5
0937	M4	2	0.5	0.8	1.1				0937	M4	11.8	12.3	12	12				0937	M4	1.5	1.5	0.6	1.2
1716	M4	1.4	1.2	1	1.2				1716	M4	11.9	12.1	11.9	12				1716	M4	1.3	1.2	1.1	1.2
1984	M12	1.4	0.8	0.8	1				1984	M12	12.7	11.9	11.4	12				1984	M12	0.7	0.4	0.4	0.5
2449	M12	0.8	0.7	0.6	0.7				2449	M12	12.6	12	11.4	12				2449	M12	0.6	0.6	0.3	0.5
2599	M12	0.7	0.9	0.2	0.6				2599	M12	12.8	11.9	11.4	12				2599	M12	0.8	0.4	0.3	0.5
3128	M3	0.8	0.7	1.2	0.9				3128	M3	12.6	12	11.4	12				3128	M3	0.4	0.6	0.2	0.4
3743	M7	1.9	1.4	0.3	1.2				3743	M7	11.9	12	12.1	12				3743	M7	0.9	0.2	1	0.7
4025	M4	0.8	0.8	0.8	0.8				4025	M4	12.6	12	11.4	12				4025	M4	0.2	0.2	1.1	0.5
0590	M3	1.2	1.4	1.6	1.4				0590	M3	11.7	12	12	11.9				0590	M3	1.8	1.6	0.19	1.2
2384	M12	1.6	1.1	0.9	1.2				2384	M12	11.9	11.7	12.1	11.9				2384	M12	1.7	1.4	2.6	1.9
2421	M12	1.2	0.5	1.3	1				2421	M12	11.7	11.9	12.1	11.9				2421	M12	1.4	1.4	0.8	1.2
3547	M3	0.6	0.7	0.5	0.6				3547	M3	12.7	11.8	11.2	11.9				3547	M3	0.7	0.7	0.7	0.7
3616	M7	1.6	1.5	1.7	1.6				3616	M7	11.9	11.9	12	11.9				3616	M7	1.4	1.5	1	1.3
3666	M7	1	0.5	2.1	1.2				3666	M7	11.7	11.9	12	11.9				3666	M7	1.6	1.5	0.8	1.3
0335	M7	0.9	1.2	1.5	1.2				0335	M7	11.8	11.7	11.9	11.8				0335	M7	0.7	0.4	1.6	0.9
1891	M4	1.8	1.9	2	1.9				1891	M4	11.7	12	11.8	11.8				1891	M4	0.5	0.4	1.2	0.7
2192	M12	0.6	0.8	0.4	0.6				2192	M12	12.1	11.2	12.1	11.8				2192	M12	0.7	0.4	0.7	0.6
2412	M12	0.7	0.9	0.8	0.8				2412	M12	12.9	11.5	11	11.8				2412	M12	1.3	0.9	2.3	1.5
3667	M3	1.8	1.1	0.69	1.2				3667	M3	11.9	11.8	11.7	11.8				3667	M3	0.5	0.6	1.6	0.9
3984	M10	1.6	1.6	1	1.4				3984	M10	11.9	11.8	11.7	11.8				3984	M10	1.3	1.5	0.8	1.2
4118	M4	1.7	1	0.6	1.1				4118	M4	11.9	11.9	11.7	11.8				4118	M4	1.5	1.6	0.2	1.1
4595	M10	1.4	1.5	1.6	1.5				4595	M10	13.1	11.5	10.9	11.8				4595	M10	0.8	0.9	1.9	1.2
2152	M12	0.6	0.6	0.9	0.7				2152	M12	12.1	11	12	11.7				2152	M12	0.4	0.4	0.7	0.5
2453	M12	0.7	0.5	0.9	0.7				2453	M12	12	11.2	12	11.7				2453	M12	0.8	0.7	0.6	0.7
3393	M4	1.5	0.7	0.5	0.9				3393	M4	12.8	11.4	11	11.7				3393	M4	0.3	0.8	1	0.7
3764	M4	0.6	0.4	0.8	0.6				3764	M4	12.7	11.4	11	11.7				3764	M4	0.6	0.5	0.7	0.6
2431	M12	2	1.6	2.4	2				2431	M12	11.9	11.5	11.2	11.5				2431	M12	1.2	1.8	1.5	1.5
4164	M10	0.9	0.8	1	0.9				4164	M10	11.5	11.2	11.8	11.5				4164	M10	0.7	0.7	0.1	0.5
0566	M3	1.2	1.2	1.5	1.3				0566	M3	11.5	10.9	11.7	11.4				0566	M3	0.6	0.7	0.2	0.5
0621	M3	1.5	1.4	0.4	1.1				0621	M3	11.5	11.1	11.7	11.4				0621	M3	0.2	0.6	1	0.6
0762	M3	0.4	0.4	0.1	0.3				0762	M3	11.5	11.2	11.5	11.4				0762	M3	0.7	0.8	0.6	0.7
1779	M4	0.3	0.3	0.6	0.4				1779	M4	11.5	11	11.7	11.4				1779	M4	0.6	0.5	0.4	0.5
4192	M4	0.7	0.8	0.9	0.8				4192	M4	11.5	11	11.6	11.4				4192	M4	0.5	0.3	0.7	0.5
3323	M4	1.6	1.6	1.3	1.5				3323	M4	11	11.8	11.1	11.3				3323	M4	1.5	1.5	1.8	1.6
3571	M7	1.2	1.1	1	1.1				3571	M7	11.3	10.9	11.6	11.3				3571	M7	0.4	0.4	1	0.6
1961	M12	12	12.8	11.2	12				1961	M12	11.1	11.4	11.2	11.2				1961	M12	12.7	12.8	9.59	11.7
3584	M3	1	1.1	1.5	1.2				3584	M3	11	11.3	11.1	11.1				3584	M3	1.1	1.4	3.8	2.1
3976	M4	0.7	0.7	1	0.8				3976	M4	11	10.9	11.2	11				3976	M4	0.5	0.3	1	0.6
1752	M4	0.5	0.5	0.5	0.5				1752	M4	11.1	10.6	11	10.9				1752	M4	0.9	0.6	0.6	0.7
1032	M4	0.4	0.3	0.5	0.4				1032	M4	10.8	9.7	11.9	10.8				1032	M4	0.5	0.4	0.6	0.5
0592	M3	0.3	0.3	0.6	0.4				0592	M3	10.2	9.4	10.8	10.1				0592	M3	0.8	0.5	0.2	0.5
