# Supplementary material for: Molecular and functional properties of human Plasmodium falciparum CSP C‐terminus antibodies
Source: EMBO Mol Med. 2023 Apr 21;15(6):e17454. doi: 10.15252/emmm.202317454 (PMC10245032; doi:10.15252/emmm.202317454)
Supplement: Supplementary file 5 — Source Data for Figure 1 [file EMMM-15-e17454-s004.zip › Figure 1/1F/1F source data.ods]

## Sheet: READ ME
		In these experiments,the reactivity of FL-CSP reactive mAbs (AUC ≥3; n=177) was assessed against NANP5 or C-CSP epitope by ELISA.
		The area under the curve (AUC) was plotted as a measure of antibody binding magnitude. The data were obtained in three independent technical replicates and the average AUC values were plotted

## Sheet: 1F
mAbs (n=175) reactivity against NANP10									mAbs (n=175) reactivity against C-CSP
		ELISA replicates (AUC)									ELISA replicates (AUC)
mAbs	Donor	Replicate 1	Replicate 2	Replicate 3	Average (AUC)				mAbs	Donors	Replicate 1	Replicate 2	Replicate 3	Average (AUC)
2970	M2	14.6	14.9	14.9	14.8				2970	M2	1.3	0.7	1.3	1.1
1647	M1	14.9	14.6	14.3	14.6				1647	M1	0.7	0.8	0.9	0.8
2428	M12	14.7	14.8	14.3	14.6				2428	M12	0.8	0.7	0.9	0.8
3100	M6	14.8	14.4	14.6	14.6				3100	M6	0.9	1	0.8	0.9
3101	M6	14.6	14.4	14.8	14.6				3101	M6	0.6	0.7	0.5	0.6
3673	M8	14.5	14.9	14.4	14.6				3673	M8	0.7	0.5	0.9	0.7
2956	M2	14.9	14.3	14.3	14.5				2956	M2	0.4	0.4	0.4	0.4
2988	M2	14.7	14.5	14.3	14.5				2988	M2	0.6	0.7	0.5	0.6
3323	M11	14.8	14.3	14.4	14.5				3323	M11	1.2	1.3	1.1	1.2
1766	M1	14.7	14	14.5	14.4				1766	M1	0.6	0.9	0.3	0.6
2390	M5	14.8	14.2	14.2	14.4				2390	M5	0.8	0.5	0.5	0.6
2887	M1	14.8	14	14.4	14.4				2887	M1	0.9	0.6	1.2	0.9
2400	M5	14.5	14.3	14.1	14.3				2400	M5	0.7	0.6	0.8	0.7
2619	M5	14.5	14.1	14.3	14.3				2619	M5	0.9	0.6	0.9	0.8
3131	M6	14.5	14.2	14.2	14.3				3131	M6	0.9	0.9	0.6	0.8
3626	M8	14.5	14	14.4	14.3				3626	M8	1.6	1.9	0.1	1.2
3785	M8	14.7	14.2	14	14.3				3785	M8	0.7	0.5	0.6	0.6
3797	M8	14.5	14.1	14.3	14.3				3797	M8	0.6	0.5	0.7	0.6
1719	M1	14.7	14	13.9	14.2				1719	M1	0.6	0.4	0.8	0.6
1789	M1	14.8	14.2	13.6	14.2				1789	M1	0.5	0.4	0.6	0.5
3074	M6	14.1	14.1	14.4	14.2				3074	M6	0.6	0.7	0.5	0.6
3465	M4	14.7	14.1	13.5	14.1				3465	M4	0.8	0.9	0.7	0.8
1745	M1	14	13.9	14.1	14				1745	M1	1.6	0.9	1.7	1.4
2819	M1	13.3	13.2	13.4	13.3				2819	M1	0.5	0.4	0.6	0.5
3866	M10	13.2	12	14.4	13.2				3866	M10	0.6	0.8	0.8	0.7
3038	M2	13	13.1	12.9	13				3038	M2	0.7	0.7	0.7	0.7
3051	M2	13	12.8	13.2	13				3051	M2	0.6	0.7	0.5	0.6
2338	M5	12.8	13	12.6	12.8				2338	M5	0.8	0.7	0.7	0.7
2620	M12	12.7	10.9	14.5	12.7				2620	M12	1	0.9	0.8	0.9
0529	M3	12.7	11.2	13.9	12.6				0529	M3	0.4	1.1	0.6	0.7
2490	M12	12.7	11	14.1	12.6				2490	M12	1.9	1.3	0.9	1.4
2554	M12	12.7	11.9	13.2	12.6				2554	M12	0.6	0.5	0.5	0.5
2563	M12	12.7	11.1	14	12.6				2563	M12	1.8	0.8	2.2	1.6
3133	M3	12.7	10.7	14.4	12.6				3133	M3	1.4	1.5	1.4	1.4
2106	M12	12.4	11.1	14	12.5				2106	M12	0.8	1	1.2	1
3177	M3	10.4	14.2	12.9	12.5				3177	M3	0.8	0.8	1	0.9
3290	M4	12.6	10.7	14.2	12.5				3290	M4	0.8	0.7	0.6	0.7
0786	M4	12.4	11.6	13.2	12.4				0786	M4	0.9	1.2	1	1
2709	M9	12.4	12.8	12	12.4				2709	M9	0.6	0.5	0.6	0.6
3210	M3	12.4	10.7	14.1	12.4				3210	M3	1.2	0.6	1.7	1.2
4426	M10	12.8	12.7	11.7	12.4				4426	M10	0.9	1	0.8	0.9
2573	M12	11.9	12.5	12.5	12.3				2573	M12	1.9	1.6	1.8	1.8
3195	M3	12.3	11	13.6	12.3				3195	M3	0.9	0.4	0.9	0.7
3364	M4	12.3	10.9	13.7	12.3				3364	M4	0.5	0.4	0.6	0.5
3839	M8	12.1	12.2	12	12.1				3839	M8	0.7	0.5	0.6	0.6
1961	M12	12	12.8	11.2	12				1961	M12	11.1	11.4	11.2	11.2
3715	M7	11.7	11.2	12.8	11.9				3715	M7	0.5	0.7	0.9	0.7
3221	M11	11.8	11.8	11.5	11.7				3221	M11	0.8	0.4	0.3	0.5
4342	M10	11.6	9.8	13.7	11.7				4342	M10	0.9	0.6	1.3	0.9
4382	M10	11.7	10.9	12.2	11.6				4382	M10	0.5	0.4	0.4	0.4
2871	M1	11.6	11.2	11.4	11.4				2871	M1	0.6	0.4	0.8	0.6
3466	M4	11.4	11.5	11.3	11.4				3466	M4	0.9	0.6	0.3	0.6
2347	M12	11.3	9.8	12.8	11.3				2347	M12	1.4	1.3	1.4	1.4
1949	M2	11.1	11.1	11.1	11.1				1949	M2	0.8	0.6	1.3	0.9
2826	M1	11	7.4	14.6	11				2826	M1	0.7	0.9	0.5	0.7
3714	M7	10.7	9.2	12.8	10.9				3714	M7	0.5	0.4	0.4	0.4
1565	M1	10.8	8.7	12.6	10.7				1565	M1	0.9	0.5	0.7	0.7
2817	M1	10.9	10.5	10.7	10.7				2817	M1	0.6	0.4	0.8	0.6
3550	M7	10.6	8.8	12.7	10.7				3550	M7	0.5	0.5	0.4	0.5
0555	M3	10.5	9.2	11.8	10.5				0555	M3	2	1.9	2	2
1418	M9	11.4	11.7	8.1	10.4				1418	M9	1.2	1.5	1.5	1.4
3689	M8	10.5	11	9.7	10.4				3689	M8	0.8	0.5	0.8	0.7
4518	M10	10.5	8.7	12	10.4				4518	M10	0.6	0.5	0.5	0.5
1059	M4	10.1	7.8	12.7	10.2				1059	M4	0.4	0.5	0.6	0.5
1648	M1	10.1	7.4	13.1	10.2				1648	M1	0.9	0.7	0.8	0.8
2581	M12	10	8.4	12.2	10.2				2581	M12	1.5	1.4	2	1.6
3216	M3	10.1	8.7	11.8	10.2				3216	M3	1.2	0.9	1.8	1.3
4150	M4	10	12.2	8.4	10.2				4150	M4	0.5	0.5	0.6	0.5
2813	M1	8.9	8.8	9	8.9				2813	M1	1.1	0.8	1.4	1.1
3567	M3	8.5	7.2	10.7	8.8				3567	M3	0.7	0.7	0.7	0.7
3186	M3	8.7	4.2	13.2	8.7				3186	M3	1.7	1.7	1.3	1.6
1010	M4	8.9	10.2	6.7	8.6				1010	M4	0.6	0.7	0.8	0.7
4052	M10	8.6	7	10.2	8.6				4052	M10	0.5	0.5	0.4	0.5
0994	M4	7.7	7.6	9.9	8.4				0994	M4	2	0.6	0.7	1.1
1857	M1	8.3	7.8	8.8	8.3				1857	M1	0.9	0.6	1.2	0.9
1809	M4	8.2	5.9	10.5	8.2				1809	M4	0.5	0.4	0.6	0.5
2426	M12	8.5	6.7	9.4	8.2				2426	M12	0.5	0.5	0.5	0.5
2852	M1	8.2	5.7	10.7	8.2				2852	M1	1.6	1.3	1.6	1.5
3988	M4	8.2	6.3	10.1	8.2				3988	M4	0.6	0.5	0.8	0.6
1810	M1	7.5	8	8.2	7.9				1810	M1	0.5	0.4	0.6	0.5
2572	M5	7.9	7.1	8.7	7.9				2572	M5	0.8	0.6	1	0.8
3503	M4	7.3	6.8	7.8	7.3				3503	M4	0.6	0.4	0.8	0.6
1833	M1	6.7	6.4	7	6.7				1833	M1	0.6	0.5	0.7	0.6
3949	M10	6.8	5.4	7.9	6.7				3949	M10	0.5	0.8	0.8	0.7
2739	M1	6.5	3.6	9.4	6.5				2739	M1	0.9	1	0.8	0.9
2473	M12	6.4	6.1	5.5	6				2473	M12	0.8	0.6	1.2	0.9
3243	M11	5.8	5.1	6.5	5.8				3243	M11	0.7	0.7	0.7	0.7
3960	M4	3.9	3.8	9.4	5.7				3960	M4	0.5	0.4	0.5	0.5
4152	M10	3.7	3.2	10.2	5.7				4152	M10	0.9	1.2	0.7	0.9
3941	M10	4.8	4.8	7.2	5.6				3941	M10	1	0.7	1.4	1
2982	M2	4.5	4.2	7.8	5.5				2982	M2	0.7	0.4	0.1	0.4
3182	M6	5.5	4.8	6.2	5.5				3182	M6	1.7	1.6	1.5	1.6
3022	M2	3.4	3.6	9.2	5.4				3022	M2	0.8	0.5	0.8	0.7
3782	M4	5.4	4.2	6.6	5.4				3782	M4	0.8	0.7	0.7	0.7
2586	M5	5.3	5.1	5.5	5.3				2586	M5	0.6	0.4	0.8	0.6
2729	M1	4.3	4.2	7.4	5.3				2729	M1	0.5	0.5	0.5	0.5
2842	M1	4.3	4.2	7.4	5.3				2842	M1	0.4	0.4	0.4	0.4
0294	M7	5	5.5	5.1	5.2				0294	M7	0.6	0.5	0.7	0.6
1587	M12	3.9	3.5	8.2	5.2				1587	M12	1.2	1.2	1.1	1.2
3302	M11	5.2	5.8	4.6	5.2				3302	M11	0.5	0.4	0.6	0.5
1726	M1	4.7	5	4.4	4.7				1726	M1	0.6	0.5	0.7	0.6
3487	M4	4.7	4.8	3.7	4.4				3487	M4	0.6	0.4	0.8	0.6
2509	M5	4.2	3.7	4.7	4.2				2509	M5	0.7	0.5	0.9	0.7
2431	M12	2	1.6	2.4	2				2431	M12	11.9	11.5	11.2	11.5
1891	M4	1.8	1.9	2	1.9				1891	M4	11.7	12	11.8	11.8
3616	M7	1.6	1.5	1.7	1.6				3616	M7	11.9	11.9	12	11.9
3323	M4	1.6	1.6	1.3	1.5				3323	M4	11	11.8	11.1	11.3
4595	M10	1.4	1.5	1.6	1.5				4595	M10	13.1	11.5	10.9	11.8
0590	M3	1.2	1.4	1.6	1.4				0590	M3	11.7	12	12	11.9
3984	M10	1.6	1.6	1	1.4				3984	M10	11.9	11.8	11.7	11.8
0566	M3	1.2	1.2	1.5	1.3				0566	M3	11.5	10.9	11.7	11.4
0156	M7	1.6	1.3	0.7	1.2				0156	M7	12	12.1	12.2	12.1
0335	M7	0.9	1.2	1.5	1.2				0335	M7	11.8	11.7	11.9	11.8
1716	M4	1.4	1.2	1	1.2				1716	M4	11.9	12.1	11.9	12
2384	M12	1.6	1.1	0.9	1.2				2384	M12	11.9	11.7	12.1	11.9
3584	M3	1	1.1	1.5	1.2				3584	M3	11	11.3	11.1	11.1
3638	M7	1	1.2	1.4	1.2				3638	M7	13.7	13.7	13.8	13.7
3666	M7	1	0.5	2.1	1.2				3666	M7	11.7	11.9	12	11.9
3667	M3	1.8	1.1	0.69	1.2				3667	M3	11.9	11.8	11.7	11.8
3743	M7	1.9	1.4	0.3	1.2				3743	M7	11.9	12	12.1	12
0621	M3	1.5	1.4	0.4	1.1				0621	M3	11.5	11.1	11.7	11.4
0709	M3	1	1.2	1.1	1.1				0709	M3	12.7	11.9	11.4	12
0937	M4	2	0.5	0.8	1.1				0937	M4	11.8	12.3	12	12
3571	M7	1.2	1.1	1	1.1				3571	M7	11.3	10.9	11.6	11.3
4118	M4	1.7	1	0.6	1.1				4118	M4	11.9	11.9	11.7	11.8
1061	M4	1.1	0.7	1.2	1				1061	M4	12.8	12	11.5	12.1
1984	M12	1.4	0.8	0.8	1				1984	M12	12.7	11.9	11.4	12
2421	M12	1.2	0.5	1.3	1				2421	M12	11.7	11.9	12.1	11.9
3128	M3	0.8	0.7	1.2	0.9				3128	M3	12.6	12	11.4	12
3393	M4	1.5	0.7	0.5	0.9				3393	M4	12.8	11.4	11	11.7
3451	M4	0.9	0.8	1	0.9				3451	M4	13.9	13.9	14	13.9
4164	M10	0.9	0.8	1	0.9				4164	M10	11.5	11.2	11.8	11.5
2412	M12	0.7	0.9	0.8	0.8				2412	M12	12.9	11.5	11	11.8
2889	M1	0.5	1.4	0.5	0.8				2889	M1	14.9	14.5	13.8	14.4
3268	M11	0.9	1.2	0.3	0.8				3268	M11	14.8	14.7	14.3	14.6
3976	M4	0.7	0.7	1	0.8				3976	M4	11	10.9	11.2	11
4025	M4	0.8	0.8	0.8	0.8				4025	M4	12.6	12	11.4	12
4135	M10	0.8	0.8	0.8	0.8				4135	M10	12.1	12	12.1	12.1
4192	M4	0.7	0.8	0.9	0.8				4192	M4	11.5	11	11.6	11.4
2152	M12	0.6	0.6	0.9	0.7				2152	M12	12.1	11	12	11.7
2449	M12	0.8	0.7	0.6	0.7				2449	M12	12.6	12	11.4	12
2453	M12	0.7	0.5	0.9	0.7				2453	M12	12	11.2	12	11.7
3009	M2	0.5	1	0.6	0.7				3009	M2	14.7	14.4	14.7	14.6
3033	M2	0.7	1.1	0.3	0.7				3033	M2	14.4	14.6	14.2	14.4
4121	M10	0.9	0.9	0.3	0.7				4121	M10	12	12.1	12.1	12.1
1593	M1	0.6	0.9	0.3	0.6				1593	M1	14.9	14.7	14.5	14.7
1704	M1	0.6	0.6	0.6	0.6				1704	M1	14.9	13.5	14.8	14.4
1805	M1	0.6	0.6	0.6	0.6				1805	M1	14.9	14.8	14.7	14.8
2192	M12	0.6	0.8	0.4	0.6				2192	M12	12.1	11.2	12.1	11.8
2599	M12	0.7	0.9	0.2	0.6				2599	M12	12.8	11.9	11.4	12
3116	M6	0.6	0.8	0.4	0.6				3116	M6	14.9	13.7	14.9	14.5
3217	M11	0.6	0.8	0.4	0.6				3217	M11	14.9	14.8	14.4	14.7
3314	M11	0.6	0.6	0.6	0.6				3314	M11	14.8	14.7	14.6	14.7
3547	M3	0.6	0.7	0.5	0.6				3547	M3	12.7	11.8	11.2	11.9
3713	M8	0.6	0.8	0.4	0.6				3713	M8	14.8	14.8	14.2	14.6
3764	M4	0.6	0.4	0.8	0.6				3764	M4	12.7	11.4	11	11.7
1588	M1	0.5	0.5	0.5	0.5				1588	M1	14.9	13.7	14.9	14.5
1752	M4	0.5	0.5	0.5	0.5				1752	M4	11.1	10.6	11	10.9
2446	M5	0.5	0.6	0.4	0.5				2446	M5	14.6	14.7	14.8	14.7
2801	M1	0.5	0.6	0.4	0.5				2801	M1	14.5	14.7	14.3	14.5
3151	M6	0.5	0.5	0.5	0.5				3151	M6	14.9	14.7	14.2	14.6
0592	M3	0.3	0.3	0.6	0.4				0592	M3	10.2	9.4	10.8	10.1
1032	M4	0.4	0.3	0.5	0.4				1032	M4	10.8	9.7	11.9	10.8
1779	M4	0.3	0.3	0.6	0.4				1779	M4	11.5	11	11.7	11.4
2947	M1	0.3	0.2	0.7	0.4				2947	M1	13.7	14.1	13.3	13.7
3097	M6	0.5	0.5	0.2	0.4				3097	M6	14.8	14.9	14.1	14.6
3694	M8	0.3	0.3	0.6	0.4				3694	M8	14.7	14.9	14.2	14.6
3750	M4	0.4	0.4	0.4	0.4				3750	M4	12.7	12	11.5	12.1
0762	M3	0.4	0.4	0.1	0.3				0762	M3	11.5	11.2	11.5	11.4
2726	M1	0.1	0.1	0.1	0.1				2726	M1	13.8	13.7	13.6	13.7
2885	M1	0.1	0.1	0.1	0.1				2885	M1	13.5	14.7	13.5	13.9
2959	M2	0.1	0.1	0.1	0.1				2959	M2	14.5	14.7	13.4	14.2
3008	M2	0.1	0.1	0.1	0.1				3008	M2	13.9	14.8	13	13.9
3013	M2	0.1	0.1	0.1	0.1				3013	M2	13.8	14.6	11.8	13.4
3133	M6	0.1	0.1	0.1	0.1				3133	M6	14.7	14.7	12.9	14.1
2740	M1	2.9	1.5	1	1.8				2740	M1	0.4	0.4	0.4	0.4
2113	M2	1	0.9	1.1	1				2113	M2	0.7	0.6	0.8	0.7
