# Supplementary material for: Molecular and functional properties of human Plasmodium falciparum CSP C‐terminus antibodies
Source: EMBO Mol Med. 2023 Apr 21;15(6):e17454. doi: 10.15252/emmm.202317454 (PMC10245032; doi:10.15252/emmm.202317454)
Supplement: Supplementary file 5 — Source Data for Figure 1 [file EMMM-15-e17454-s004.zip › Figure 1/1A/1A source data.ods]

## Sheet: READ ME
			In these experiments,the serum IgG reponses from all donors were measured against NANP5 and C-CSP was measured by ELISA
			The area under the curve (AUC) was plotted as a measure of antibody binding magnitude. The data were obtained in two independent technical replicates
			Second replicate was used in plotting the graph shown

## Sheet: 1A
	NANP5 (AUC)
	Donors	M1	M2	M3	M4	M5	M6	M7	M8	M9	M10	M11	M12
Serum IgG antibody response	Replicate 1	9371	6593	13621	23165	12203	6869	23980	13369	6645	12359	6257	12183
	Replicate 2	15415	5251	14691	28347	12626	6778	29093	15646	4835	17923	8644	13092
	C-CSP (AUC)
	Donors	M1	M2	M3	M4	M5	M6	M7	M8	M9	M10	M11	M12
	Replicate 1	7521	5918	12497	14527	2695	2795	9255	6618	6355	6092	1178	8980
	Replicate 2	6952	5020	11634	12413	3859	5017	13526	6845	3572	9224	6318	8251
