# Supplementary material for: Molecular and functional properties of human Plasmodium falciparum CSP C‐terminus antibodies
Source: EMBO Mol Med. 2023 Apr 21;15(6):e17454. doi: 10.15252/emmm.202317454 (PMC10245032; doi:10.15252/emmm.202317454)
Supplement: Supplementary file 5 — Source Data for Figure 1 [file EMMM-15-e17454-s004.zip › Figure 1/1G/1G source data.ods]

## Sheet: READ ME
			In this analysis, the frequency of NANP and C-CSP reactive mAbs was assessed in each donor.
			mAbs with AUC ≥3 were considered in this analysis
			The two N-junc specific mAbs were excluded from this analysis, thus making the total mAbs (n=175)

## Sheet: 1G
		ELISA (Average AUC)
ID	Donor	NANP10	C-CSP	Binding profile
1805	M1	0.6	14.8	C-CSP
1593	M1	0.6	14.7	C-CSP
2801	M1	0.5	14.5	C-CSP
1588	M1	0.5	14.5	C-CSP
2889	M1	0.8	14.4	C-CSP
1704	M1	0.6	14.4	C-CSP
2885	M1	0.1	13.9	C-CSP
2947	M1	0.4	13.7	C-CSP
2726	M1	0.1	13.7	C-CSP
2852	M1	8.2	1.5	NANP10
1745	M1	14	1.4	NANP10
2813	M1	8.9	1.1	NANP10
2887	M1	14.4	0.9	NANP10
1857	M1	8.3	0.9	NANP10
2739	M1	6.5	0.9	NANP10
1647	M1	14.6	0.8	NANP10
1648	M1	10.2	0.8	NANP10
2826	M1	11	0.7	NANP10
1565	M1	10.7	0.7	NANP10
1766	M1	14.4	0.6	NANP10
1719	M1	14.2	0.6	NANP10
2871	M1	11.4	0.6	NANP10
2817	M1	10.7	0.6	NANP10
1833	M1	6.7	0.6	NANP10
1726	M1	4.7	0.6	NANP10
1789	M1	14.2	0.5	NANP10
2819	M1	13.3	0.5	NANP10
1810	M1	7.9	0.5	NANP10
2729	M1	5.3	0.5	NANP10
2842	M1	5.3	0.4	NANP10
4135	M10	0.8	12.1	C-CSP
4121	M10	0.7	12.1	C-CSP
4595	M10	1.5	11.8	C-CSP
3984	M10	1.4	11.8	C-CSP
4164	M10	0.9	11.5	C-CSP
3941	M10	5.6	1	NANP10
4426	M10	12.4	0.9	NANP10
4342	M10	11.7	0.9	NANP10
4152	M10	5.7	0.9	NANP10
3866	M10	13.2	0.7	NANP10
3949	M10	6.7	0.7	NANP10
4518	M10	10.4	0.5	NANP10
4052	M10	8.6	0.5	NANP10
4382	M10	11.6	0.4	NANP10
3217	M11	0.6	14.7	C-CSP
3314	M11	0.6	14.7	C-CSP
3268	M11	0.8	14.6	C-CSP
3323	M11	14.5	1.2	NANP10
3243	M11	5.8	0.7	NANP10
3221	M11	11.7	0.5	NANP10
3302	M11	5.2	0.5	NANP10
1984	M12	1	12	C-CSP
2449	M12	0.7	12	C-CSP
2599	M12	0.6	12	C-CSP
2384	M12	1.2	11.9	C-CSP
2421	M12	1	11.9	C-CSP
2412	M12	0.8	11.8	C-CSP
2192	M12	0.6	11.8	C-CSP
2152	M12	0.7	11.7	C-CSP
2453	M12	0.7	11.7	C-CSP
2431	M12	2	11.5	C-CSP
1961	M12	12	11.2	C-CSP, NANP10
2573	M12	12.3	1.8	NANP10
2563	M12	12.6	1.6	NANP10
2581	M12	10.2	1.6	NANP10
2490	M12	12.6	1.4	NANP10
2347	M12	11.3	1.4	NANP10
1587	M12	5.2	1.2	NANP10
2106	M12	12.5	1	NANP10
2620	M12	12.7	0.9	NANP10
2473	M12	6	0.9	NANP10
2428	M12	14.6	0.8	NANP10
2554	M12	12.6	0.5	NANP10
2426	M12	8.2	0.5	NANP10
3009	M2	0.7	14.6	C-CSP
3033	M2	0.7	14.4	C-CSP
2959	M2	0.1	14.2	C-CSP
3008	M2	0.1	13.9	C-CSP
3013	M2	0.1	13.4	C-CSP
2970	M2	14.8	1.1	NANP10
1949	M2	11.1	0.9	NANP10
3038	M2	13	0.7	NANP10
3022	M2	5.4	0.7	NANP10
2988	M2	14.5	0.6	NANP10
3051	M2	13	0.6	NANP10
2956	M2	14.5	0.4	NANP10
2982	M2	5.5	0.4	NANP10
0709	M3	1.1	12	C-CSP
3128	M3	0.9	12	C-CSP
0590	M3	1.4	11.9	C-CSP
3547	M3	0.6	11.9	C-CSP
3667	M3	1.2	11.8	C-CSP
0566	M3	1.3	11.4	C-CSP
0621	M3	1.1	11.4	C-CSP
0762	M3	0.3	11.4	C-CSP
3584	M3	1.2	11.1	C-CSP
0592	M3	0.4	10.1	C-CSP
0555	M3	10.5	2	NANP10
3186	M3	8.7	1.6	NANP10
3133	M3	12.6	1.4	NANP10
3216	M3	10.2	1.3	NANP10
3210	M3	12.4	1.2	NANP10
3177	M3	12.5	0.9	NANP10
3195	M3	12.3	0.7	NANP10
3567	M3	8.8	0.7	NANP10
3451	M4	0.9	13.9	C-CSP
1061	M4	1	12.1	C-CSP
3750	M4	0.4	12.1	C-CSP
1716	M4	1.2	12	C-CSP
0937	M4	1.1	12	C-CSP
4025	M4	0.8	12	C-CSP
1891	M4	1.9	11.8	C-CSP
4118	M4	1.1	11.8	C-CSP
3393	M4	0.9	11.7	C-CSP
3764	M4	0.6	11.7	C-CSP
4192	M4	0.8	11.4	C-CSP
1779	M4	0.4	11.4	C-CSP
3323	M4	1.5	11.3	C-CSP
3976	M4	0.8	11	C-CSP
1752	M4	0.5	10.9	C-CSP
1032	M4	0.4	10.8	C-CSP
0994	M4	8.4	1.1	NANP10
0786	M4	12.4	1	NANP10
3465	M4	14.1	0.8	NANP10
0529	M4	12.6	0.7	NANP10
3290	M4	12.5	0.7	NANP10
1010	M4	8.6	0.7	NANP10
3782	M4	5.4	0.7	NANP10
3466	M4	11.4	0.6	NANP10
3988	M4	8.2	0.6	NANP10
3503	M4	7.3	0.6	NANP10
3487	M4	4.4	0.6	NANP10
3364	M4	12.3	0.5	NANP10
4150	M4	10.2	0.5	NANP10
1059	M4	10.2	0.5	NANP10
1809	M4	8.2	0.5	NANP10
3960	M4	5.7	0.5	NANP10
2446	M5	0.5	14.7	C-CSP
2619	M5	14.3	0.8	NANP10
2572	M5	7.9	0.8	NANP10
2400	M5	14.3	0.7	NANP10
2338	M5	12.8	0.7	NANP10
2509	M5	4.2	0.7	NANP10
2390	M5	14.4	0.6	NANP10
2586	M5	5.3	0.6	NANP10
3151	M6	0.5	14.6	C-CSP
3097	M6	0.4	14.6	C-CSP
3116	M6	0.6	14.5	C-CSP
3133	M6	0.1	14.1	C-CSP
3182	M6	5.5	1.6	NANP10
3100	M6	14.6	0.9	NANP10
3131	M6	14.3	0.8	NANP10
3101	M6	14.6	0.6	NANP10
3074	M6	14.2	0.6	NANP10
3638	M7	1.2	13.7	C-CSP
0156	M7	1.2	12.1	C-CSP
3743	M7	1.2	12	C-CSP
3616	M7	1.6	11.9	C-CSP
3666	M7	1.2	11.9	C-CSP
0335	M7	1.2	11.8	C-CSP
3571	M7	1.1	11.3	C-CSP
3715	M7	11.9	0.7	NANP10
3839	M7	12.1	0.6	NANP10
0294	M7	5.2	0.6	NANP10
3714	M7	10.9	0.5	NANP10
3550	M7	10.7	0.5	NANP10
3713	M8	0.6	14.6	C-CSP
3694	M8	0.4	14.6	C-CSP
3626	M8	14.3	1.2	NANP10
3673	M8	14.6	0.7	NANP10
3689	M8	10.4	0.7	NANP10
3785	M8	14.3	0.6	NANP10
3797	M8	14.3	0.6	NANP10
1418	M9	10.4	1.4	NANP10
2709	M9	12.4	0.6	NANP10
