# Supplementary material for: Molecular and functional properties of human Plasmodium falciparum CSP C‐terminus antibodies
Source: EMBO Mol Med. 2023 Apr 21;15(6):e17454. doi: 10.15252/emmm.202317454 (PMC10245032; doi:10.15252/emmm.202317454)
Supplement: Supplementary file 5 — Source Data for Figure 1 [file EMMM-15-e17454-s004.zip › Figure 1/1I/1I.ods]

## Sheet: READ ME
		In these experiments, the cross-reactivity of NANP10 reactive mAbs (AUC ≥3; n=102) was assessed against N-junc and C-CSP epitope by ELISA.
		The area under the curve (AUC) was plotted as a measure of antibody binding magnitude. The data were obtained in three independent technical replicates and the average AUC values were plotted

## Sheet: 1I
mAbs (n=102) reactivity against NANP10									mAbs (n=102) reactivity against C-CSP									mAbs (n=102) reactivity against N-junc
		ELISA replicates (AUC)									ELISA replicates (AUC)									ELISA replicates (AUC)
mAbs	Donor	Replicate 1	Replicate 2	Replicate 3	Average (AUC)				mAbs	Donors	Replicate 1	Replicate 2	Replicate 3	Average (AUC)				mAbs	Donors	Replicate 1	Replicate 2	Replicate 3	Average (AUC)
2970	M2	14.6	14.9	14.9	14.8				2970	M2	1.3	0.7	1.3	1.1				2970	M2	14.2	13.2	14.9	14.1
1647	M1	14.9	14.6	14.3	14.6				1647	M1	0.7	0.8	0.9	0.8				1647	M1	1.1	1.3	0.9	1.1
2428	M12	14.7	14.8	14.3	14.6				2428	M12	0.8	0.7	0.9	0.8				2428	M12	1.9	2.7	1.1	1.9
3100	M6	14.8	14.4	14.6	14.6				3100	M6	0.9	1	0.8	0.9				3100	M6	1.3	1.4	1.2	1.3
3101	M6	14.6	14.4	14.8	14.6				3101	M6	0.6	0.7	0.5	0.6				3101	M6	1.1	1.3	0.9	1.1
3673	M8	14.5	14.9	14.4	14.6				3673	M8	0.7	0.5	0.9	0.7				3673	M8	0.7	0.5	0.9	0.7
2956	M2	14.9	14.3	14.3	14.5				2956	M2	0.4	0.4	0.4	0.4				2956	M2	12.6	13.6	11.3	12.5
2988	M2	14.7	14.5	14.3	14.5				2988	M2	0.6	0.7	0.5	0.6				2988	M2	1.3	1.4	0.9	1.2
3323	M11	14.8	14.3	14.4	14.5				3323	M11	1.2	1.3	1.1	1.2				3323	M11	14.7	13	14.6	14.1
1766	M1	14.7	14	14.5	14.4				1766	M1	0.6	0.9	0.3	0.6				1766	M1	0.5	0.5	0.5	0.5
2390	M5	14.8	14.2	14.2	14.4				2390	M5	0.8	0.5	0.5	0.6				2390	M5	9.5	7.1	11.3	9.3
2887	M1	14.8	14	14.4	14.4				2887	M1	0.9	0.6	1.2	0.9				2887	M1	0.8	0.9	0.7	0.8
2400	M5	14.5	14.3	14.1	14.3				2400	M5	0.7	0.6	0.8	0.7				2400	M5	1	0.8	1.2	1
2619	M5	14.5	14.1	14.3	14.3				2619	M5	0.9	0.6	0.9	0.8				2619	M5	7.4	6	10.6	8
3131	M6	14.5	14.2	14.2	14.3				3131	M6	0.9	0.9	0.6	0.8				3131	M6	14.1	14.1	14.4	14.2
3626	M8	14.5	14	14.4	14.3				3626	M8	1.6	1.9	0.1	1.2				3626	M8	2.1	2	1.9	2
3785	M8	14.7	14.2	14	14.3				3785	M8	0.7	0.5	0.6	0.6				3785	M8	14.2	14.8	14.2	14.4
3797	M8	14.5	14.1	14.3	14.3				3797	M8	0.6	0.5	0.7	0.6				3797	M8	0.9	0.6	1.2	0.9
1719	M1	14.7	14	13.9	14.2				1719	M1	0.6	0.4	0.8	0.6				1719	M1	1.5	2	1.9	1.8
1789	M1	14.8	14.2	13.6	14.2				1789	M1	0.5	0.4	0.6	0.5				1789	M1	10.2	8.3	11.8	10.1
3074	M6	14.1	14.1	14.4	14.2				3074	M6	0.6	0.7	0.5	0.6				3074	M6	1.7	2	1.4	1.7
3465	M4	14.7	14.1	13.5	14.1				3465	M4	0.8	0.9	0.7	0.8				3465	M4	7	6	8	7
1745	M1	14	13.9	14.1	14				1745	M1	1.6	0.9	1.7	1.4				1745	M1	14.2	13.7	14.4	14.1
2819	M1	13.3	13.2	13.4	13.3				2819	M1	0.5	0.4	0.6	0.5				2819	M1	0.4	0.4	0.4	0.4
3866	M10	13.2	12	14.4	13.2				3866	M10	0.6	0.8	0.8	0.7				3866	M10	0.4	0.4	0.4	0.4
3038	M2	13	13.1	12.9	13				3038	M2	0.7	0.7	0.7	0.7				3038	M2	0.8	1.1	0.5	0.8
3051	M2	13	12.8	13.2	13				3051	M2	0.6	0.7	0.5	0.6				3051	M2	1.4	1.4	1.4	1.4
2338	M5	12.8	13	12.6	12.8				2338	M5	0.8	0.7	0.7	0.7				2338	M5	0.6	0.7	0.5	0.6
2620	M12	12.7	10.9	14.5	12.7				2620	M12	1	0.9	0.8	0.9				2620	M12	12.9	10.5	12.6	12
0529	M3	12.7	11.2	13.9	12.6				0529	M3	0.4	1.1	0.6	0.7				0529	M3	0.5	0.6	0.4	0.5
2490	M12	12.7	11	14.1	12.6				2490	M12	1.9	1.3	0.9	1.4				2490	M12	12.9	10.1	13.6	12.2
2554	M12	12.7	11.9	13.2	12.6				2554	M12	0.6	0.5	0.5	0.5				2554	M12	12.9	11.7	12.6	12.4
2563	M12	12.7	11.1	14	12.6				2563	M12	1.8	0.8	2.2	1.6				2563	M12	12.9	10.5	12.9	12.1
3133	M3	12.7	10.7	14.4	12.6				3133	M3	1.4	1.5	1.4	1.4				3133	M3	8.9	7.2	10	8.7
2106	M12	12.4	11.1	14	12.5				2106	M12	0.8	1	1.2	1				2106	M12	0.6	0.7	1.1	0.8
3177	M3	10.4	14.2	12.9	12.5				3177	M3	0.8	0.8	1	0.9				3177	M3	1.5	1.6	0.5	1.2
3290	M4	12.6	10.7	14.2	12.5				3290	M4	0.8	0.7	0.6	0.7				3290	M4	11.9	10.1	11.9	11.3
0786	M4	12.4	11.6	13.2	12.4				0786	M4	0.9	1.2	1	1				0786	M4	12.9	11.5	12.8	12.4
2709	M9	12.4	12.8	12	12.4				2709	M9	0.6	0.5	0.6	0.6				2709	M9	0.6	0.4	0.8	0.6
3210	M3	12.4	10.7	14.1	12.4				3210	M3	1.2	0.6	1.7	1.2				3210	M3	11.9	10.4	13.1	11.8
4426	M10	12.8	12.7	11.7	12.4				4426	M10	0.9	1	0.8	0.9				4426	M10	0.6	1.6	1.7	1.3
2573	M12	11.9	12.5	12.5	12.3				2573	M12	1.9	1.6	1.8	1.8				2573	M12	1.1	1.5	1.9	1.5
3195	M3	12.3	11	13.6	12.3				3195	M3	0.9	0.4	0.9	0.7				3195	M3	0.8	0.6	0.4	0.6
3364	M4	12.3	10.9	13.7	12.3				3364	M4	0.5	0.4	0.6	0.5				3364	M4	8.9	5.5	9.6	8
3839	M8	12.1	12.2	12	12.1				3839	M8	0.7	0.5	0.6	0.6				3839	M8	5.5	3.2	8.1	5.6
3715	M7	11.7	11.2	12.8	11.9				3715	M7	0.5	0.7	0.9	0.7				3715	M7	10.9	10.1	9.9	10.3
3221	M11	11.8	11.8	11.5	11.7				3221	M11	0.8	0.4	0.3	0.5				3221	M11	0.6	0.7	0.5	0.6
4342	M10	11.6	9.8	13.7	11.7				4342	M10	0.9	0.6	1.3	0.9				4342	M10	0.8	0.7	0.9	0.8
4382	M10	11.7	10.9	12.2	11.6				4382	M10	0.5	0.4	0.4	0.4				4382	M10	8.9	6.4	8.4	7.9
2871	M1	11.6	11.2	11.4	11.4				2871	M1	0.6	0.4	0.8	0.6				2871	M1	5.2	4.9	7.6	5.9
3466	M4	11.4	11.5	11.3	11.4				3466	M4	0.9	0.6	0.3	0.6				3466	M4	0.6	1	0.2	0.6
2347	M12	11.3	9.8	12.8	11.3				2347	M12	1.4	1.3	1.4	1.4				2347	M12	4.8	3	5.1	4.3
1949	M2	11.1	11.1	11.1	11.1				1949	M2	0.8	0.6	1.3	0.9				1949	M2	1.4	1.4	1.4	1.4
2826	M1	11	7.4	14.6	11				2826	M1	0.7	0.9	0.5	0.7				2826	M1	0.7	0.5	0.9	0.7
3714	M7	10.7	9.2	12.8	10.9				3714	M7	0.5	0.4	0.4	0.4				3714	M7	11.8	9.3	13.1	11.4
1565	M1	10.8	8.7	12.6	10.7				1565	M1	0.9	0.5	0.7	0.7				1565	M1	0.4	0.8	0.6	0.6
2817	M1	10.9	10.5	10.7	10.7				2817	M1	0.6	0.4	0.8	0.6				2817	M1	1.5	1.7	2.5	1.9
3550	M7	10.6	8.8	12.7	10.7				3550	M7	0.5	0.5	0.4	0.5				3550	M7	1.2	1.1	1.3	1.2
0555	M3	10.5	9.2	11.8	10.5				0555	M3	2	1.9	2	2				0555	M3	6.9	6.5	5.2	6.2
1418	M9	11.4	11.7	8.1	10.4				1418	M9	1.2	1.5	1.5	1.4				1418	M9	0.5	0.5	0.5	0.5
3689	M8	10.5	11	9.7	10.4				3689	M8	0.8	0.5	0.8	0.7				3689	M8	1	0.6	1.4	1
4518	M10	10.5	8.7	12	10.4				4518	M10	0.6	0.5	0.5	0.5				4518	M10	0.4	0.5	0.6	0.5
1059	M4	10.1	7.8	12.7	10.2				1059	M4	0.4	0.5	0.6	0.5				1059	M4	2.9	2.8	5.7	3.8
1648	M1	10.1	7.4	13.1	10.2				1648	M1	0.9	0.7	0.8	0.8				1648	M1	8.9	6.7	10.5	8.7
2581	M12	10	8.4	12.2	10.2				2581	M12	1.5	1.4	2	1.6				2581	M12	1.8	1.5	3.3	2.2
3216	M3	10.1	8.7	11.8	10.2				3216	M3	1.2	0.9	1.8	1.3				3216	M3	10.9	9.1	11.5	10.5
4150	M4	10	12.2	8.4	10.2				4150	M4	0.5	0.5	0.6	0.5				4150	M4	0.2	0.2	1.7	0.7
2813	M1	8.9	8.8	9	8.9				2813	M1	1.1	0.8	1.4	1.1				2813	M1	0.8	0.9	1.3	1
3567	M3	8.5	7.2	10.7	8.8				3567	M3	0.7	0.7	0.7	0.7				3567	M3	1.2	0.7	1.7	1.2
3186	M3	8.7	4.2	13.2	8.7				3186	M3	1.7	1.7	1.3	1.6				3186	M3	3.6	1.2	3	2.6
1010	M4	8.9	10.2	6.7	8.6				1010	M4	0.6	0.7	0.8	0.7				1010	M4	1.6	1	0.4	1
4052	M10	8.6	7	10.2	8.6				4052	M10	0.5	0.5	0.4	0.5				4052	M10	0.8	0.9	0.1	0.6
0994	M4	7.7	7.6	9.9	8.4				0994	M4	2	0.6	0.7	1.1				0994	M4	0.3	0.6	1.5	0.8
1857	M1	8.3	7.8	8.8	8.3				1857	M1	0.9	0.6	1.2	0.9				1857	M1	1.5	1.8	1.8	1.7
1809	M4	8.2	5.9	10.5	8.2				1809	M4	0.5	0.4	0.6	0.5				1809	M4	0.7	0.8	0.6	0.7
2426	M12	8.5	6.7	9.4	8.2				2426	M12	0.5	0.5	0.5	0.5				2426	M12	0.3	0.5	1.9	0.9
2852	M1	8.2	5.7	10.7	8.2				2852	M1	1.6	1.3	1.6	1.5				2852	M1	1.7	0.7	2.4	1.6
3988	M4	8.2	6.3	10.1	8.2				3988	M4	0.6	0.5	0.8	0.6				3988	M4	12.9	11.3	13.9	12.7
1810	M1	7.5	8	8.2	7.9				1810	M1	0.5	0.4	0.6	0.5				1810	M1	14.4	14.4	14.7	14.5
2572	M5	7.9	7.1	8.7	7.9				2572	M5	0.8	0.6	1	0.8				2572	M5	1	1	1	1
3503	M4	7.3	6.8	7.8	7.3				3503	M4	0.6	0.4	0.8	0.6				3503	M4	0.9	0.5	1.3	0.9
1833	M1	6.7	6.4	7	6.7				1833	M1	0.6	0.5	0.7	0.6				1833	M1	14.5	14.8	14.8	14.7
3949	M10	6.8	5.4	7.9	6.7				3949	M10	0.5	0.8	0.8	0.7				3949	M10	0.6	0.7	0.5	0.6
2739	M1	6.5	3.6	9.4	6.5				2739	M1	0.9	1	0.8	0.9				2739	M1	1.5	0.9	2.1	1.5
2473	M12	6.4	6.1	5.5	6				2473	M12	0.8	0.6	1.2	0.9				2473	M12	0.9	1.5	0.3	0.9
3243	M11	5.8	5.1	6.5	5.8				3243	M11	0.7	0.7	0.7	0.7				3243	M11	13.8	12.2	14.5	13.5
3960	M4	3.9	3.8	9.4	5.7				3960	M4	0.5	0.4	0.5	0.5				3960	M4	12.8	10.6	14.4	12.6
4152	M10	3.7	3.2	10.2	5.7				4152	M10	0.9	1.2	0.7	0.9				4152	M10	0.7	1.2	0.2	0.7
3941	M10	4.8	4.8	7.2	5.6				3941	M10	1	0.7	1.4	1				3941	M10	8.9	7.7	9.5	8.7
2982	M2	4.5	4.2	7.8	5.5				2982	M2	0.7	0.4	0.1	0.4				2982	M2	11.6	13.2	10.9	11.9
3182	M6	5.5	4.8	6.2	5.5				3182	M6	1.7	1.6	1.5	1.6				3182	M6	2.5	2.1	2.3	2.3
3022	M2	3.4	3.6	9.2	5.4				3022	M2	0.8	0.5	0.8	0.7				3022	M2	12.9	11.4	14.1	12.8
3782	M4	5.4	4.2	6.6	5.4				3782	M4	0.8	0.7	0.7	0.7				3782	M4	12.5	11	14.6	12.7
2586	M5	5.3	5.1	5.5	5.3				2586	M5	0.6	0.4	0.8	0.6				2586	M5	13.2	12.3	13.5	13
2729	M1	4.3	4.2	7.4	5.3				2729	M1	0.5	0.5	0.5	0.5				2729	M1	5.4	5.3	5.5	5.4
2842	M1	4.3	4.2	7.4	5.3				2842	M1	0.4	0.4	0.4	0.4				2842	M1	5	6.2	3.8	5
0294	M7	5	5.5	5.1	5.2				0294	M7	0.6	0.5	0.7	0.6				0294	M7	1.4	1.7	0.5	1.2
1587	M12	3.9	3.5	8.2	5.2				1587	M12	1.2	1.2	1.1	1.2				1587	M12	7.5	6.6	9.3	7.8
3302	M11	5.2	5.8	4.6	5.2				3302	M11	0.5	0.4	0.6	0.5				3302	M11	13.4	13.9	12.6	13.3
1726	M1	4.7	5	4.4	4.7				1726	M1	0.6	0.5	0.7	0.6				1726	M1	14.3	14.4	14.5	14.4
3487	M4	4.7	4.8	3.7	4.4				3487	M4	0.6	0.4	0.8	0.6				3487	M4	0.9	0.5	1.3	0.9
2509	M5	4.2	3.7	4.7	4.2				2509	M5	0.7	0.5	0.9	0.7				2509	M5	3	3.2	4.3	3.5
