# Supplementary material for: Molecular and functional properties of human Plasmodium falciparum CSP C‐terminus antibodies
Source: EMBO Mol Med. 2023 Apr 21;15(6):e17454. doi: 10.15252/emmm.202317454 (PMC10245032; doi:10.15252/emmm.202317454)
Supplement: Supplementary file 6 — Source Data for Figure 2 [file EMMM-15-e17454-s009.zip]

Archive with 24 entries (13 files):
- Figure 2/
- Figure 2/2A/
- Figure 2/2A/2A source data.ods
- __MACOSX/
- __MACOSX/Figure 2/
- __MACOSX/Figure 2/2A/
- __MACOSX/Figure 2/2A/._2A source data.ods
- __MACOSX/Figure 2/._2A
- Figure 2/2F/
- Figure 2/2F/2F source data.ods
- __MACOSX/Figure 2/2F/
- __MACOSX/Figure 2/2F/._2F source data.ods
- __MACOSX/Figure 2/._2F
- Figure 2/2C/
- Figure 2/2C/2C source data.ods
- __MACOSX/Figure 2/2C/
- __MACOSX/Figure 2/2C/._2C source data.ods
- __MACOSX/Figure 2/._2C
- Figure 2/2B/
- Figure 2/2B/2B source data.ods
- __MACOSX/Figure 2/2B/
- __MACOSX/Figure 2/2B/._2B source data.ods
- __MACOSX/Figure 2/._2B
- __MACOSX/._Figure 2
