# Supplementary material for: Molecular and functional properties of human Plasmodium falciparum CSP C‐terminus antibodies
Source: EMBO Mol Med. 2023 Apr 21;15(6):e17454. doi: 10.15252/emmm.202317454 (PMC10245032; doi:10.15252/emmm.202317454)
Supplement: Supplementary file 6 — Source Data for Figure 2 [file EMMM-15-e17454-s009.zip › Figure 2/2A/2A source data.ods]

## Sheet: READ ME
				In these experiments, the affinity of C-CSP specific mAbs (n=72) and cross-reactive mAb 1961 were assessed by surface resonance plasmon (SPR) against C-CSP epitope.
				The data were obtained in two independent technical replicates. The second replicate was used in plotting the graph shown

## Sheet: 2A
	KD (M)
mAbs	Replicate 1	Replicate 2
3393	5.27E-10	5.11E-10
1805	1.66E-09	1.41E-09
4192	1.60E-09	2.77E-09
3667	4.14E-09	3.49E-09
3666	5.46E-09	5.50E-09
0566	7.72E-08	5.70E-09
2801	7.34E-09	5.74E-09
4595	6.43E-09	6.40E-09
1593	8.31E-09	8.00E-09
2889	9.73E-10	9.28E-09
4121	3.48E-09	9.81E-09
0621	7.33E-08	1.02E-08
3743	3.60E-08	1.04E-08
3033	1.11E-08	1.09E-08
3133	1.23E-08	1.21E-08
1891	7.05E-08	1.25E-08
3451	7.92E-10	1.26E-08
0937	1.27E-08	1.34E-08
1984	1.50E-08	1.50E-08
3116	1.95E-08	1.74E-08
4025	4.46E-08	2.31E-08
4164	3.50E-08	2.54E-08
3268	2.63E-08	2.66E-08
4118	1.94E-08	2.74E-08
2446	3.21E-08	2.78E-08
2384	2.84E-08	2.80E-08
3128	7.60E-09	2.91E-08
4135	4.20E-08	3.15E-08
2959	1.28E-08	3.51E-08
0762	9.02E-10	3.70E-08
2421	4.09E-08	4.10E-08
0709	3.21E-10	4.11E-08
3616	1.98E-07	4.63E-08
2599	2.22E-06	6.61E-08
0335	3.01E-09	7.34E-08
3694	8.49E-08	9.10E-08
3713	9.61E-08	9.58E-08
3217	9.76E-09	9.95E-08
3008	1.07E-07	1.00E-07
2192	1.03E-07	1.00E-07
3638	1.70E-07	1.03E-07
1588	1.47E-07	1.07E-07
3151	1.03E-07	1.08E-07
3571	1.17E-07	1.10E-07
3314	1.34E-07	1.16E-07
2412	1.24E-07	1.20E-07
3323	8.33E-08	1.29E-07
1752	6.57E-08	1.43E-07
0156	1.47E-07	1.50E-07
3097	7.17E-08	1.56E-07
2152	1.02E-07	1.64E-07
3764	1.20E-08	1.72E-07
3976	1.46E-07	1.73E-07
1061	1.82E-07	1.93E-07
3547	1.70E-07	2.12E-07
0590	1.01E-07	2.45E-07
1779	3.34E-08	2.47E-07
3750	2.69E-08	4.17E-07
3013	5.13E-08	4.35E-07
3009	8.31E-07	5.04E-07
2449	4.24E-07	5.04E-07
3984	6.40E-07	5.12E-07
2885	3.21E-10	5.91E-07
2726	7.42E-09	5.98E-07
1704	7.72E-08	6.12E-07
0592	3.68E-07	7.55E-07
2947	7.59E-09	7.59E-07
1716	1.21E-07	9.21E-07
1032	1.07E-07	1.10E-06
3584	1.02E-07	1.19E-06
2453	1.06E-06	1.42E-06
1961	2.50E-06	2.48E-06
2431	1.90E-06	2.51E-06
