# Supplementary material for: Molecular and functional properties of human Plasmodium falciparum CSP C‐terminus antibodies
Source: EMBO Mol Med. 2023 Apr 21;15(6):e17454. doi: 10.15252/emmm.202317454 (PMC10245032; doi:10.15252/emmm.202317454)
Supplement: Supplementary file 6 — Source Data for Figure 2 [file EMMM-15-e17454-s009.zip › Figure 2/2F/2F source data.ods]

## Sheet: READ ME
				In this analysis, we compared the affinity of VH3-21 mAbs with a threonine replacement mutation at position 33 (H.S33T) of HDCR1 to those without the selected threonine mutation at the same position.
				The affinity data were obtained in two independent technical replicates. The second replicate was used in plotting the graph shown

## Sheet: 2F
IGHV3-21 encoded C-CSP specific mAbs
	KD (M)
mAbs	Replicate 1	Replicate 2	IGHV	Threonine (Thr) at position 33 of HCDR1
0937	1.27E-08	1.34E-08	3-21	Yes
0566	7.72E-08	5.70E-09	3-21	Yes
4135	4.20E-08	3.15E-08	3-21	Yes
3667	4.14E-09	3.49E-09	3-21	Yes
3393	5.27E-10	5.11E-10	3-21	Yes
1805	1.66E-09	1.41E-09	3-21	Yes
0156	1.47E-07	1.50E-07	3-21	No
4595	6.43E-09	6.40E-09	3-21	No
4192	1.60E-09	2.77E-09	3-21	No
3984	6.40E-07	5.12E-07	3-21	No
3976	1.46E-07	1.73E-07	3-21	No
3713	9.61E-08	9.58E-08	3-21	No
3666	5.46E-09	5.50E-09	3-21	No
3584	1.02E-07	1.19E-06	3-21	No
3571	1.17E-07	1.10E-07	3-21	No
3547	1.70E-07	2.12E-07	3-21	No
3314	1.34E-07	1.16E-07	3-21	No
3268	2.63E-08	2.66E-08	3-21	No
3217	9.76E-09	9.95E-08	3-21	No
3151	1.03E-07	1.08E-07	3-21	No
3128	7.60E-09	2.91E-08	3-21	No
3116	1.95E-08	1.74E-08	3-21	No
3097	7.17E-08	1.56E-07	3-21	No
3033	1.11E-08	1.09E-08	3-21	No
3009	8.31E-07	5.04E-07	3-21	No
2889	9.73E-10	9.28E-09	3-21	No
2801	7.34E-09	5.74E-09	3-21	No
2599	2.22E-06	6.61E-08	3-21	No
2446	3.21E-08	2.78E-08	3-21	No
2412	1.24E-07	1.20E-07	3-21	No
2192	1.03E-07	1.00E-07	3-21	No
1984	1.50E-08	1.50E-08	3-21	No
1752	6.57E-08	1.43E-07	3-21	No
1716	1.21E-07	9.21E-07	3-21	No
1704	7.72E-08	6.12E-07	3-21	No
1593	8.31E-09	8.00E-09	3-21	No
1588	1.47E-07	1.07E-07	3-21	No
