# Supplementary material for: Molecular and functional properties of human Plasmodium falciparum CSP C‐terminus antibodies
Source: EMBO Mol Med. 2023 Apr 21;15(6):e17454. doi: 10.15252/emmm.202317454 (PMC10245032; doi:10.15252/emmm.202317454)
Supplement: Supplementary file 6 — Source Data for Figure 2 [file EMMM-15-e17454-s009.zip › Figure 2/2C/2C source data.ods]

## Sheet: READ ME
			In this analysis, the affinity (y-axis) of C-CSP reactive mAbs was plotted against the somatic hypermutation counts (x-axis; aa exchange)
			mAbs were grouped into VH3-21 and non-VH3-21 antibodies
			The affinity data were obtained in two independent technical replicates. Tthe second replicate was used in plotting the graph shown

## Sheet: 2C
C-CSP specific mAbs
	KD (M)
mAbs	Replicate 1	Replicate 2	IGHV	SHM (aa exchange)
0937	1.27E-08	1.34E-08	3-21	4
0762	9.02E-10	3.70E-08	3-48	2
0709	3.21E-10	4.11E-08	3-48	4
0621	7.33E-08	1.02E-08	3-23	3
0592	3.68E-07	7.55E-07	3-30	4
0590	1.01E-07	2.45E-07	1-3	3
0566	7.72E-08	5.70E-09	3-21	8
0335	3.01E-09	7.34E-08	3-43	1
0156	1.47E-07	1.50E-07	3-21	3
4595	6.43E-09	6.40E-09	3-21	5
4192	1.60E-09	2.77E-09	3-21	0
4164	3.50E-08	2.54E-08	3-7	0
4135	4.20E-08	3.15E-08	3-21	3
4121	3.48E-09	9.81E-09	3-30	6
4118	1.94E-08	2.74E-08	3-23	5
4025	4.46E-08	2.31E-08	4-61	2
3984	6.40E-07	5.12E-07	3-21	4
3976	1.46E-07	1.73E-07	3-21	0
3764	1.20E-08	1.72E-07	3-33	5
3750	2.69E-08	4.17E-07	1-3	3
3743	3.60E-08	1.04E-08	3-9	0
3713	9.61E-08	9.58E-08	3-21	2
3694	8.49E-08	9.10E-08	4-59	1
3667	4.14E-09	3.49E-09	3-21	1
3666	5.46E-09	5.50E-09	3-21	3
3638	1.70E-07	1.03E-07	3-30-3	3
3616	1.98E-07	4.63E-08	3-48	2
3584	1.02E-07	1.19E-06	3-21	7
3571	1.17E-07	1.10E-07	3-21	0
3547	1.70E-07	2.12E-07	3-21	0
3451	7.92E-10	1.26E-08	3-30-3	1
3393	5.27E-10	5.11E-10	3-21	5
3323	8.33E-08	1.29E-07	3-48	7
3314	1.34E-07	1.16E-07	3-21	1
3268	2.63E-08	2.66E-08	3-21	2
3217	9.76E-09	9.95E-08	3-21	2
3151	1.03E-07	1.08E-07	3-21	1
3133	1.23E-08	1.21E-08	3-64	0
3128	7.60E-09	2.91E-08	3-21	1
3116	1.95E-08	1.74E-08	3-21	2
3097	7.17E-08	1.56E-07	3-21	4
3033	1.11E-08	1.09E-08	3-21	2
3013	5.13E-08	4.35E-07	3-9	1
3009	8.31E-07	5.04E-07	3-21	0
3008	1.07E-07	1.00E-07	3-9	3
2959	1.28E-08	3.51E-08	3-48	2
2947	7.59E-09	7.59E-07	3-30	3
2889	9.73E-10	9.28E-09	3-21	4
2885	3.21E-10	5.91E-07	3-48	2
2801	7.34E-09	5.74E-09	3-21	7
2726	7.42E-09	5.98E-07	1-2	3
2599	2.22E-06	6.61E-08	3-21	0
2453	1.06E-06	1.42E-06	1-3	0
2449	4.24E-07	5.04E-07	3-9	0
2446	3.21E-08	2.78E-08	3-21	3
2431	1.90E-06	2.51E-06	3-48	2
2421	4.09E-08	4.10E-08	3-9	2
2412	1.24E-07	1.20E-07	3-21	0
2384	2.84E-08	2.80E-08	3-9	1
2192	1.03E-07	1.00E-07	3-21	5
2152	1.02E-07	1.64E-07	3-23	2
1984	1.50E-08	1.50E-08	3-21	2
1891	7.05E-08	1.25E-08	3-48	1
1805	1.66E-09	1.41E-09	3-21	3
1779	3.34E-08	2.47E-07	3-7	0
1752	6.57E-08	1.43E-07	3-21	0
1716	1.21E-07	9.21E-07	3-21	2
1704	7.72E-08	6.12E-07	3-21	5
1593	8.31E-09	8.00E-09	3-21	3
1588	1.47E-07	1.07E-07	3-21	0
1061	1.82E-07	1.93E-07	4-59	5
1032	1.07E-07	1.10E-06	1-3	2
1961	2.50E-06	2.48E-06	3-23	7
