# Supplementary material for: Molecular and functional properties of human Plasmodium falciparum CSP C‐terminus antibodies
Source: EMBO Mol Med. 2023 Apr 21;15(6):e17454. doi: 10.15252/emmm.202317454 (PMC10245032; doi:10.15252/emmm.202317454)
Supplement: Supplementary file 6 — Source Data for Figure 2 [file EMMM-15-e17454-s009.zip › Figure 2/2B/2B source data.ods]

## Sheet: READ ME
			In this analysis, the frequency of C-CSP reactive mAbs (n=73) encoded by the indicated IGHV and IGKV or IGLV pairs was assessed in this analysis

## Sheet: 2B
C-CSP reactive mAbs
mAbs	IGHV	IGKV/IGLV
0937	3-21	IGLV3-21
0762	3-48	IGLV3-21
0709	3-48	IGKV3-11
0621	3-23	IGLV3-25
0592	3-30	IGKV1-33
0590	1-3	IGLV3-21
0566	3-21	IGLV3-21
0335	3-43	IGLV2-14
0156	3-21	IGLV3-21
4595	3-21	IGLV1-51
4192	3-21	IGLV3-21
4164	3-7	IGLV3-1
4135	3-21	IGLV6-57
4121	3-30	IGLV1-36
4118	3-23	IGLV7-43
4025	4-61	IGKV3-20
3984	3-21	IGKV1-39
3976	3-21	IGLV3-25
3764	3-33	IGKV2-30
3750	1-3	IGKV1-33
3743	3-9	IGLV2-23
3713	3-21	IGLV3-1
3694	4-59	IGKV1-5
3667	3-21	IGKV1-39
3666	3-21	IGLV3-21
3638	3-30-3	IGKV3-11
3616	3-48	IGLV3-21
3584	3-21	IGKV1D-8
3571	3-21	IGLV3-1
3547	3-21	IGLV3-1
3451	3-30-3	IGKV3-11
3393	3-21	IGLV3-1
3323	3-48	IGKV3-11
3314	3-21	IGLV3-21
3268	3-21	IGKV1-16
3217	3-21	IGLV3-21
3151	3-21	IGLV3-21
3133	3-64	IGLV3-9
3128	3-21	IGLV3-1
3116	3-21	IGLV3-1
3097	3-21	IGKV2-28
3033	3-21	IGLV1-51
3013	3-9	IGLV2-8
3009	3-21	IGLV2-11
3008	3-9	IGLV2-8
2959	3-48	IGLV3-1
2947	3-30	IGKV3-11
2889	3-21	IGLV3-21
2885	3-48	IGLV3-1
2801	3-21	IGKV1-5
2726	1-2	IGKV1-33
2599	3-21	IGKV1-13
2453	1-3	IGKV2-28
2449	3-9	IGKV1-12
2446	3-21	IGLV3-9
2431	3-48	IGLV3-21
2421	3-9	IGLV1-40
2412	3-21	IGLV3-21
2384	3-9	IGLV1-51
2192	3-21	IGKV1-9
2152	3-23	IGKV1-13
1984	3-21	IGLV3-21
1961	3-23	IGLV4-69
1891	3-48	IGLV3-21
1805	3-21	IGLV3-1
1779	3-7	IGLV1-40
1752	3-21	IGLV3-1
1716	3-21	IGKV3-15
1704	3-21	IGLV3-1
1593	3-21	IGLV3-1
1588	3-21	IGLV3-1
1061	4-59	IGLV1-47
1032	1-3	IGKV1-33
