# Supplementary material for: Molecular and functional properties of human Plasmodium falciparum CSP C‐terminus antibodies
Source: EMBO Mol Med. 2023 Apr 21;15(6):e17454. doi: 10.15252/emmm.202317454 (PMC10245032; doi:10.15252/emmm.202317454)
Supplement: Supplementary file 7 — Source Data for Figure 3 [file EMMM-15-e17454-s002.zip]

Archive with 29 entries (16 files):
- Figure 3/
- Figure 3/3E/
- Figure 3/3E/3E source data.ods
- __MACOSX/
- __MACOSX/Figure 3/
- __MACOSX/Figure 3/3E/
- __MACOSX/Figure 3/3E/._3E source data.ods
- __MACOSX/Figure 3/._3E
- Figure 3/3B/
- Figure 3/3B/3B source data.ods
- __MACOSX/Figure 3/3B/
- __MACOSX/Figure 3/3B/._3B source data.ods
- __MACOSX/Figure 3/._3B
- Figure 3/3C/
- Figure 3/3C/3C source data.ods
- __MACOSX/Figure 3/3C/
- __MACOSX/Figure 3/3C/._3C source data.ods
- __MACOSX/Figure 3/._3C
- Figure 3/3D/
- Figure 3/3D/3D source data.ods
- __MACOSX/Figure 3/3D/
- __MACOSX/Figure 3/3D/._3D source data.ods
- __MACOSX/Figure 3/._3D
- Figure 3/3F/
- Figure 3/3F/3F source data.ods
- __MACOSX/Figure 3/3F/
- __MACOSX/Figure 3/3F/._3F source data.ods
- __MACOSX/Figure 3/._3F
- __MACOSX/._Figure 3
