# Supplementary material for: Molecular and functional properties of human Plasmodium falciparum CSP C‐terminus antibodies
Source: EMBO Mol Med. 2023 Apr 21;15(6):e17454. doi: 10.15252/emmm.202317454 (PMC10245032; doi:10.15252/emmm.202317454)
Supplement: Supplementary file 7 — Source Data for Figure 3 [file EMMM-15-e17454-s002.zip › Figure 3/3E/3E source data.ods]

## Sheet: READ ME
			In these experiments, five C-CSP specific mAbs (non-VH3-21) that did not block mAb 1710 binding were tested for their ability to block mAb 1512 (Beutler et al., 2022) in a blocking ELISA.
			The area under the curve (AUC) was plotted as a measure of mAb 1512 binding magnitude. The data were obtained in two independent technical replicates and the second replicates was plotted and shown

## Sheet: 3E
mAbs	Affinity		NF54 C-CSP binding (ELISA AUC) after blocking with the indicated mAbs
ID	KD (M)	IGHV	mAb 1512- Replicate 1	mAb 1512-Replicate 2
mAb 1512- self-block (Beutler et al., 2022)	2.85E-10		19.2	21.5
mAb 1512- no block (Beutler et al., 2022)	2.85E-10		186.4	183.6
0709	4.11E-08	3-48	32.5	27
4118	2.74E-08	3-23	48.1	45.4
4025	2.31E-08	4-61	33.8	28.3
3694	9.10E-08	4-59	58.4	68
2959	3.51E-08	3-48	72.5	75.8
