# Supplementary material for: Molecular and functional properties of human Plasmodium falciparum CSP C‐terminus antibodies
Source: EMBO Mol Med. 2023 Apr 21;15(6):e17454. doi: 10.15252/emmm.202317454 (PMC10245032; doi:10.15252/emmm.202317454)
Supplement: Supplementary file 7 — Source Data for Figure 3 [file EMMM-15-e17454-s002.zip › Figure 3/3B/3B source data.ods]

## Sheet: READ ME
			In these experiments, C-CSP reactive mAbs (n=73) were tested against the C-linker and the α-TSR sudomains of the C-CSP epitope.
			The area under the curve (AUC) was plotted as a measure of antibody binding magnitude. The data were obtained in two independent technical replicates and the second replicates was plotted and shown

## Sheet: 3B
α-TSR ELISA reactivity				C-linker ELISA reactivity
mAbs	Replicate 1	Replicate 2		mAbs	Replicate 1	Replicate 2
0156	13	12.9		0156	1	1.2
0335	12.8	13.2		0335	0.5	0.6
0566	12.1	14		0566	0.5	0.7
0590	13.3	13.6		0590	0.8	0.5
0592	6.5	10		0592	0.5	0.8
0621	12.6	14.2		0621	1.5	2
0709	12.1	13.9		0709	0.8	1
0762	11.2	13.8		0762	0.6	2
0937	13.3	13.1		0937	0.7	0.8
1032	11.1	13.3		1032	0.5	0.6
1061	13.3	13.3		1061	1.4	1.5
1588	12.8	13		1588	0.6	0.8
1593	8.5	13.8		1593	0.4	0.6
1704	8.1	13.3		1704	0.4	0.6
1716	13.7	12.8		1716	0.8	0.7
1752	11.7	13.8		1752	0.7	0.9
1779	11.9	13.7		1779	0.5	0.7
1805	12.4	13.4		1805	0.5	0.4
1891	14.3	13		1891	0.5	0.5
1961	0.8	0.6		1961	11.6	11.2
1984	13.2	13.3		1984	1.4	1.2
2152	11.5	13.8		2152	0.8	1.1
2192	12.3	14		2192	1	1.5
2384	13.1	13.5		2384	1.2	1.4
2412	12	14		2412	2.5	2.5
2421	12.9	13.4		2421	1.4	1.4
2431	12.1	12.6		2431	2.2	2.2
2446	8.3	13.7		2446	0.3	0.6
2449	13.2	13.1		2449	0.4	0.4
2453	12.1	13.9		2453	0.8	1.1
2599	13.3	13.3		2599	1.1	1.1
2726	13	13.6		2726	0.3	0.4
2801	12.5	13.7		2801	0.4	0.4
2885	12.9	13.2		2885	0.3	0.4
2889	8.2	13.6		2889	0.4	0.7
2947	12.6	13.8		2947	0.4	0.6
2959	12.9	13.5		2959	0.4	0.4
3008	13.2	13.5		3008	0.3	0.6
3009	8.5	13.7		3009	0.9	1.7
3013	13	12.5		3013	0.3	0.4
3033	8.7	13.7		3033	0.5	0.5
3097	8.9	13.8		3097	0.3	0.8
3116	9.2	14		3116	0.7	1
3128	13.3	13.6		3128	0.8	0.9
3133	8.3	14.1		3133	0.4	0.5
3151	8.8	14.2		3151	0.5	0.6
3217	11	13.2		3217	0.9	1.6
3268	8.4	13.4		3268	0.8	0.3
3323	11.6	14.1		3323	2.8	2
3393	13.2	13.9		3393	0.3	1.3
3451	13.8	12.9		3451	0.5	0.5
3547	12.1	12.5		3547	1.7	1.8
3571	11.4	13.4		3571	0.8	1.1
3584	11	13.7		3584	1.4	1.9
3616	13.3	13		3616	0.7	0.7
3638	13.3	12.5		3638	1.8	1.6
3666	13.1	13.1		3666	0.6	0.8
3667	13.7	13.2		3667	0.7	0.6
3694	11.5	13.8		3694	0.4	0.6
3713	8.1	13.6		3713	0.4	0.4
3743	13.3	13.1		3743	1.3	2.8
3750	13.4	13.3		3750	0.6	0.6
3764	1.3	1.7		3764	10	11.5
3976	11.8	13.9		3976	0.8	1
3984	13.4	13		3984	0.6	0.8
4025	13.5	13.3		4025	0.9	1.1
4118	13.3	13.3		4118	0.5	0.5
4121	13.1	13.2		4121	1	1.1
4135	13.1	13		4135	0.7	0.7
4164	11.7	13.8		4164	0.4	0.6
4192	11.5	14.1		4192	0.5	0.7
4595	11.7	14.3		4595	2.6	2.5
3314	11.9	13.3		3314	0.2	0.2
