# Supplementary material for: Molecular and functional properties of human Plasmodium falciparum CSP C‐terminus antibodies
Source: EMBO Mol Med. 2023 Apr 21;15(6):e17454. doi: 10.15252/emmm.202317454 (PMC10245032; doi:10.15252/emmm.202317454)
Supplement: Supplementary file 7 — Source Data for Figure 3 [file EMMM-15-e17454-s002.zip › Figure 3/3C/3C source data.ods]

## Sheet: READ ME
			In these experiments, C-CSP reactive mAbs (n=73) were tested against 14 overlapping peptides covering the C-linker and the α-TSR subdomains.
			The area under the curve (AUC) was plotted as a measure of antibody binding magnitude. The data were obtained in two independent technical replicates and the second replicates was plotted and shown

## Sheet: 3C
	P1		P2		P3		P4		P5		P6		P7		P8		P9		P10		P11		P12		P13		P14
mAbs	Replicate 1	Replicate 2	Replicate 1	Replicate 2	Replicate 1	Replicate 2	Replicate 1	Replicate 2	Replicate 1	Replicate 2	Replicate 1	Replicate 2	Replicate 1	Replicate 2	Replicate 1	Replicate 2	Replicate 1	Replicate 2	Replicate 1	Replicate 2	Replicate 1	Replicate 2	Replicate 1	Replicate 2	Replicate 1	Replicate 2	Replicate 1	Replicate 2
0156	1	1.1	0.9	1.1	0.9	1	0.8	1	0.9	1.1	0.6	0.8	0.6	0.8	0.6	0.8	0.8	1	0.5	0.7	0.5	0.7	0.4	0.6	1.3	1.4	0.8	1
0335	0.7	0.6	0.8	0.7	0.9	0.8	0.8	0.7	0.8	0.7	0.7	0.6	0.8	0.7	0.8	0.7	0.8	0.7	0.7	0.6	0.7	0.6	0.7	0.6	1.1	1	0.6	0.5
0566	0.4	0.7	0.2	0.7	0.3	0.6	0.3	0.7	0.3	0.5	0.4	0.5	0.3	0.5	0.4	0.4	0.3	0.4	0.4	0.4	0.2	0.4	0.3	0.4	0.4	0.4	0.3	0.3
0590	0.8	0.7	0.7	0.6	0.8	0.7	0.8	0.7	0.7	0.6	0.8	0.7	0.7	0.6	0.8	0.7	0.9	0.8	0.7	0.6	0.7	0.6	0.7	0.6	1.6	1.5	0.7	0.6
5920	0.4	0.7	0.2	0.6	0.3	0.7	0.3	0.9	0.2	0.4	0.3	0.4	0.3	0.4	0.3	0.4	0.2	0.4	0.2	0.3	0.2	0.3	0.2	0.4	0.3	0.4	0.4	0.3
0621	0.7	1.1	0.6	1	0.9	1.2	0.8	1.1	0.7	0.9	0.8	0.9	0.9	1	0.6	0.9	0.7	1.4	0.5	1.3	0.6	1.1	0.8	1.2	1.1	0.8	0.6	0.7
0709	0.5	0.9	0.5	0.9	0.6	0.7	0.5	0.9	0.4	0.7	0.5	0.6	0.7	0.8	0.5	0.7	0.4	0.6	0.3	0.5	0.4	0.6	0.3	0.7	0.4	0.6	0.5	0.5
0762	0.5	0.8	0.4	0.6	0.5	0.9	0.4	0.7	0.4	0.6	0.4	0.6	0.5	0.7	0.4	0.5	0.4	0.6	0.3	0.6	0.3	0.5	0.3	0.5	0.5	0.5	0.7	0.5
0937	0.8	1	0.8	0.9	0.6	0.8	0.7	0.9	0.7	0.9	0.6	0.8	0.5	0.7	0.5	0.7	0.7	0.8	0.4	0.6	0.4	0.6	0.4	0.6	0.4	0.6	0.4	0.6
1032	0.3	0.5	0.3	0.6	0.4	0.7	0.3	0.7	0.3	0.6	0.3	0.4	0.4	0.4	0.3	0.5	0.2	0.4	0.2	0.4	0.2	0.4	0.2	0.4	0.3	0.4	0.2	0.4
1061	1.3	0.4	0.8	0.5	1	0.6	1	0.5	1.3	0.6	0.4	0.4	0.8	0.5	0.8	0.4	0.8	0.4	4.9	7	10.6	11.2	0.7	0.4	0.5	0.5	0.5	0.4
1588	0.8	0.8	0.9	0.5	0.9	0.6	0.9	0.6	0.5	0.4	0.4	0.3	0.5	0.3	0.6	0.3	0.5	0.7	0.5	0.7	0.5	0.8	0.5	1	0.5	0.6	0.5	0.5
1593	1.2	0.9	0.9	0.8	0.9	0.9	0.8	0.8	0.5	0.5	0.8	0.4	0.9	0.7	0.5	0.6	1	0.8	0.9	0.7	1	0.6	0.9	0.6	1.3	0.6	0.9	0.6
1704	1.4	0.8	1.1	0.8	1.1	1.1	1	0.9	0.8	0.5	1	0.7	0.6	0.7	0.6	0.8	1.1	0.8	0.9	0.8	1	0.8	1	0.8	0.8	0.6	1	0.8
1716	0.7	0.6	2.4	2.3	0.8	0.7	0.8	0.7	0.8	0.7	0.8	0.7	0.8	0.7	0.9	0.8	0.8	0.7	0.8	0.7	0.8	0.7	0.8	0.7	0.6	0.5	0.7	0.6
1752	0.4	0.8	0.3	0.7	0.5	0.8	0.4	0.7	0.3	0.5	0.3	0.5	0.4	0.5	0.3	0.4	0.3	0.4	0.2	0.4	0.3	0.4	0.3	0.4	0.3	0.4	0.2	0.4
1779	0.5	0.8	0.3	0.6	0.5	0.8	0.4	0.6	0.3	0.7	0.3	0.5	0.4	0.5	0.2	0.5	0.3	0.6	0.3	0.5	0.3	0.5	0.2	0.5	0.4	0.4	0.3	0.4
1805	0.7	0.6	0.6	0.4	0.5	0.4	0.6	0.5	0.4	0.4	0.3	0.3	0.4	0.3	0.4	0.3	0.4	0.7	0.4	0.7	0.4	0.8	0.4	0.9	0.4	0.5	0.4	0.4
1891	1.5	1.4	0.9	0.8	0.7	0.6	0.7	0.6	0.7	0.6	0.7	0.6	0.7	0.6	0.8	0.7	0.7	0.6	0.7	0.6	0.5	0.4	0.5	0.4	1.2	1.1	0.5	0.4
1961	0.5	1.1	0.6	1	8.7	11.6	0.5	0.8	0.4	0.7	0.5	0.6	0.5	0.6	0.6	0.5	0.4	0.5	0.4	0.5	0.4	0.5	0.4	0.4	0.5	0.4	0.5	0.4
1984	1.2	1.4	0.8	1	0.9	1.1	0.8	1	0.9	1.1	0.5	0.7	0.7	0.8	0.7	0.9	0.7	0.8	0.6	0.8	0.6	0.8	0.6	0.8	0.5	0.7	0.5	0.7
2152	0.5	0.9	0.5	0.7	0.4	0.8	0.5	0.8	0.5	0.7	0.4	0.5	0.6	0.5	0.6	0.5	0.4	0.4	0.4	0.4	0.4	0.4	0.4	0.4	0.6	0.4	0.2	0.3
2192	0.6	1	0.6	0.8	0.9	1.1	1	0.9	0.5	0.7	0.6	0.8	0.9	1.3	0.9	1.1	0.4	0.7	0.3	0.6	0.6	1.1	0.6	0.9	0.4	0.6	0.4	0.7
2384	1.5	1.7	1.4	1.5	1.2	1.4	1.2	1.4	1.2	1.4	1.3	1.4	1.1	1.3	1.1	1.3	1.3	1.5	1	1.1	0.9	1.1	0.9	1.1	0.7	0.9	0.9	1.1
2412	1.3	1.4	1.6	1.4	1.1	1.5	1.1	1.4	0.8	1.6	1	1.3	1	1.5	1.1	1	1.1	1.3	0.7	0.9	0.9	0.7	0.9	0.6	1.1	0.5	0.8	0.5
2421	2.3	2.5	1.9	2.1	1.4	1.6	1.7	1.9	1.8	2	1.7	1.8	1.7	1.9	1.6	1.7	1.9	2.1	1.6	1.7	1.3	1.5	1.5	1.7	1.2	1.4	1.2	1.4
2431	1.1	1	1.9	1.8	1.4	1.3	1.5	1.4	1.3	1.2	1.4	1.3	1.5	1.4	1.3	1.2	1.9	1.8	2.1	2	1.4	1.3	1.7	1.6	1.2	1.1	1.4	1.3
2446	0.8	0.5	0.6	0.5	0.7	0.7	0.7	0.6	0.5	0.4	0.5	0.4	0.5	0.5	0.4	0.5	0.6	0.5	0.6	0.5	0.7	0.6	0.7	0.5	0.7	0.5	0.5	0.5
2449	0.5	0.7	0.6	0.7	0.5	0.7	0.6	0.7	0.4	0.5	0.3	0.5	0.3	0.4	0.2	0.4	0.3	0.5	0.2	0.4	0.2	0.4	0.3	0.4	0.2	0.4	0.2	0.3
2453	0.4	0.8	0.3	0.7	0.4	0.7	0.4	0.7	0.3	0.6	0.3	0.6	0.4	0.5	0.3	0.4	0.3	0.4	0.2	0.4	0.2	0.4	0.2	0.4	0.4	0.4	0.3	0.4
2599	0.8	0.9	0.9	1	0.8	1	0.9	1	1	1.2	1	1.1	0.9	1	0.7	0.9	0.7	0.9	0.6	0.7	0.5	0.7	0.6	0.8	0.7	0.9	0.5	0.6
2726	0.4	0.4	0.4	0.5	0.4	0.4	0.6	0.7	0.5	0.5	0.4	0.3	0.5	0.4	0.4	0.4	0.5	0.4	0.5	0.3	0.5	0.4	0.5	0.4	0.8	0.4	0.6	0.3
2801	0.6	0.5	0.5	0.6	0.5	0.5	0.5	0.7	0.6	0.5	0.5	0.4	0.6	0.4	0.5	0.5	0.6	0.5	0.6	0.4	0.6	0.4	0.6	0.4	0.9	0.5	0.8	0.4
2885	0.5	0.5	0.5	0.5	0.5	0.5	0.5	0.6	0.6	0.4	0.5	0.4	0.5	0.4	0.4	0.4	0.6	0.4	0.5	0.4	0.6	0.4	0.5	0.4	0.9	0.5	0.7	0.4
2889	2.1	1.5	1.6	1.3	2	2	1.2	1.5	0.7	0.7	1.3	0.7	1.4	1.1	0.9	0.9	1.6	1.2	1.6	1.1	1.9	0.9	1.4	0.7	1.4	1	1.2	1
2947	0.6	0.6	0.5	0.7	0.6	0.6	0.7	0.7	0.7	0.5	0.6	0.4	0.6	0.5	0.4	0.5	0.6	0.5	0.6	0.4	0.7	0.5	0.8	0.5	1	0.6	0.9	0.4
2959	1	0.5	0.6	0.6	0.5	0.5	0.6	0.6	0.6	0.5	0.5	0.4	0.6	0.5	0.5	0.4	0.7	0.5	2	0.4	0.7	0.4	0.6	0.5	0.8	0.5	0.8	0.4
3008	0.5	0.5	0.5	0.4	0.5	0.5	0.5	0.5	0.5	0.4	0.4	0.4	0.5	0.4	0.4	0.4	0.6	0.4	0.4	0.4	0.5	0.4	0.5	0.4	0.7	0.4	0.6	0.4
3009	1.7	2.2	1.9	2.2	2.4	2.4	2	2.2	1.4	1.3	1.8	1	2.3	1.7	1.6	1.6	1.2	1.7	2.1	1.9	2.4	2	1.5	1.7	1.8	1.6	2	1.7
3013	0.5	0.4	0.4	0.5	0.5	0.5	0.5	0.5	0.7	0.5	0.5	0.4	0.4	0.4	0.6	0.5	0.7	0.5	0.5	0.4	0.6	0.4	0.7	0.4	0.9	0.5	0.9	0.4
3033	1.9	1.1	1	1	1.1	1.1	1.3	1.1	0.6	0.5	1.1	0.8	1.4	0.9	1.3	0.9	1.5	1	1.4	1.1	1.8	0.7	1.4	0.8	1.5	0.9	1.4	0.7
3097	0.6	0.5	0.4	0.4	0.5	0.5	0.4	0.6	0.5	0.4	0.4	0.4	0.4	0.4	0.4	0.4	0.6	0.4	0.5	0.4	0.5	0.4	0.5	0.4	0.8	0.4	0.7	0.4
3116	2	1.8	1.6	1.8	1.4	1.4	1.6	1.9	0.9	0.9	1.7	1	1.5	1.3	0.9	1.1	1.7	1.4	1.6	1.3	1.6	1.1	1.8	1.4	1.4	1.2	1.5	1.3
3128	1.1	1.3	1	1.2	0.9	1.1	0.9	1.1	0.9	1.1	0.8	1	0.9	1.1	0.7	0.9	1.3	1.4	0.9	1.1	0.8	1	0.9	1.1	0.7	0.9	0.6	0.7
3133	1	0.7	0.8	0.6	0.9	0.9	0.8	0.8	0.6	0.5	0.6	0.5	0.6	0.6	0.6	0.6	0.8	0.6	0.7	0.6	0.8	0.8	0.8	0.6	0.8	0.5	0.5	0.5
3151	1.1	0.7	1.1	0.7	1	1	1	0.8	0.9	0.5	0.5	0.5	0.7	0.7	0.8	0.6	1.1	0.7	0.9	0.7	1	0.8	0.9	0.7	1	0.6	0.8	0.6
3217	1.6	1.6	1.5	0.9	1.5	1.1	1.5	1.7	1	0.4	0.9	0.3	1.2	0.3	1.1	0.3	0.7	1.1	1	0.9	0.9	1.2	1.4	1.5	0.8	0.8	0.7	0.8
3268	1.5	2.1	1.9	1.8	1.5	1.5	1.5	2.7	2	1.2	1.9	1.3	2.5	2.2	2	1.9	1	2.3	1.4	2.1	2	2.8	1.6	1.5	1	1.3	1.9	1.9
3314	0.5	1	0.4	0.7	0.5	0.7	0.6	0.8	0.4	0.5	0.4	0.4	0.3	0.4	0.4	0.4	0.3	0.7	0.3	0.7	0.3	0.7	0.4	0.8	0.4	0.4	0.4	0.4
3323	1	1.3	0.8	1.1	0.9	1.2	1.2	1.2	0.7	1.5	1.4	1.2	1.1	1.1	1.3	1	0.9	1	0.8	0.6	0.9	0.6	0.8	0.6	1.5	0.5	0.4	0.5
3393	0.5	0.8	0.4	0.7	0.4	0.8	0.4	0.8	0.3	0.7	0.4	0.5	0.4	0.5	0.4	0.5	0.4	0.5	0.3	0.4	0.3	0.4	0.3	0.4	0.6	0.4	0.2	0.4
3451	0.7	0.6	2.3	2.2	0.8	0.7	0.7	0.6	0.7	0.6	0.7	0.6	0.8	0.7	0.8	0.7	0.6	0.5	0.6	0.5	0.5	0.4	0.5	0.4	0.5	0.4	0.5	0.4
3547	1.5	1.6	1.1	1.2	1.3	1.5	1.3	1.5	1.7	1.9	1	1.2	1.2	1.4	1	1.2	1.3	1.5	1	1.2	1	1.2	0.9	1.1	0.7	0.9	0.8	1
3571	0.4	0.9	0.3	0.7	0.4	0.8	0.4	0.7	0.3	0.6	0.3	0.5	0.3	0.5	0.3	0.4	0.3	0.5	0.2	0.4	0.3	0.4	0.3	0.4	0.5	0.4	0.8	0.4
3584	0.8	1	0.6	0.7	0.8	0.9	0.6	0.8	0.7	0.9	0.7	1	0.9	1.3	0.5	0.8	0.5	0.8	0.6	1	0.6	1	0.6	0.8	0.7	0.6	0.5	0.8
3616	0.5	0.7	0.5	0.7	0.6	0.7	0.6	0.8	0.3	0.5	0.3	0.4	0.3	0.4	0.3	0.4	0.3	0.5	0.2	0.4	0.2	0.4	0.3	0.4	0.2	0.4	0.2	0.4
3638	1.4	1.3	1.1	1	1.1	1	1.1	1	1.2	1.1	1.4	1.3	1.5	1.4	1.2	1.1	1.6	1.5	1.3	1.2	1.2	1.1	1.1	1	1.2	1.1	1.4	1.3
3666	0.9	1.1	0.9	1.1	0.8	0.9	0.8	1	1	1.1	0.8	0.9	0.8	0.9	0.7	0.8	0.8	1	0.5	0.7	0.5	0.6	0.5	0.7	0.6	0.7	0.6	0.7
3667	0.8	0.9	0.8	1	0.8	0.9	0.8	0.9	0.7	0.9	0.7	0.8	0.5	0.7	0.6	0.8	0.6	0.8	0.4	0.6	0.4	0.6	0.6	0.8	0.5	0.7	0.4	0.6
3694	1.2	0.7	1	0.9	1	1	0.9	0.8	0.9	0.5	0.9	0.6	0.7	0.6	0.7	0.6	0.9	0.7	0.9	0.6	0.9	0.6	0.9	0.6	1	0.7	1.2	0.6
3713	1.2	0.8	0.8	0.7	0.8	0.8	0.7	0.9	0.5	0.5	0.7	0.5	0.9	0.7	0.7	0.6	0.9	0.7	0.8	0.6	1	0.6	0.9	0.5	1	0.5	0.9	0.6
3743	1.9	2.1	1.1	1.3	1.1	1.3	1.3	1.5	1.5	1.7	1	1.2	0.5	0.7	1	1.1	1.3	1.5	0.9	1	0.8	1	0.9	1	0.6	0.8	0.8	1
3750	0.7	0.9	0.6	0.8	0.6	0.8	0.7	0.9	0.5	0.7	0.4	0.6	0.4	0.6	0.4	0.6	0.5	0.7	0.3	0.5	0.4	0.5	0.4	0.5	0.3	0.5	0.4	0.5
3764	0.9	0.6	9.5	13.7	1	0.6	1	0.6	0.8	0.8	0.7	0.4	0.9	0.6	1	0.4	0.6	0.5	0.7	0.4	0.8	0.5	0.7	0.4	0.8	0.5	0.5	0.4
3976	0.3	1.7	0.2	1.1	0.4	1.1	0.5	1.1	0.2	1.6	0.2	0.5	0.3	0.4	0.3	0.4	0.3	0.5	0.2	0.4	0.2	0.4	0.2	0.4	0.4	0.8	0.2	0.9
3984	0.8	0.9	0.7	0.9	0.8	0.9	0.8	1	0.6	0.8	0.5	0.6	0.4	0.6	0.5	0.6	0.5	0.7	0.3	0.5	0.4	0.5	0.4	0.6	0.3	0.5	0.3	0.4
4025	1.1	1.3	0.8	0.9	1.7	1.9	0.8	1	1	1.2	0.6	0.8	0.9	1	0.7	0.9	1	1.1	0.6	0.7	0.6	0.7	0.7	0.8	0.8	0.9	0.4	0.6
4118	0.7	0.9	0.7	0.9	0.5	0.7	0.7	0.8	0.5	0.7	0.4	0.5	0.7	0.9	0.4	0.6	0.4	0.6	0.3	0.5	0.3	0.5	0.3	0.5	0.3	0.5	0.3	0.4
4121	1.1	1.3	0.9	1.1	0.9	1.1	1	1.1	1	1.2	0.7	0.9	1	1.2	0.9	1.1	1	1.1	0.5	0.7	0.6	0.8	0.6	0.8	0.6	0.8	0.6	0.7
4135	0.8	0.9	0.7	0.8	0.6	0.8	0.6	0.8	0.6	0.8	0.4	0.5	0.4	0.6	0.4	0.6	0.5	0.7	0.3	0.5	0.3	0.5	0.4	0.5	0.4	0.6	0.3	0.4
4164	0.3	0.6	0.3	0.6	0.4	0.7	0.3	0.7	0.3	0.5	0.3	0.5	0.3	0.5	0.3	0.5	0.2	0.4	0.2	0.4	0.2	0.4	0.2	0.4	1.3	0.4	0.2	0.4
4192	0.5	0.7	0.2	0.6	0.3	0.7	0.3	0.8	0.3	0.5	0.4	0.5	0.3	0.4	0.3	0.4	0.3	0.4	0.2	0.4	0.2	0.4	0.2	0.4	0.3	0.4	0.2	0.3
4595	0.5	0.8	0.3	0.7	0.6	0.9	0.5	0.8	0.4	0.7	0.4	0.6	0.6	0.7	0.4	0.6	0.3	0.6	0.2	0.6	0.3	0.5	0.3	0.6	0.4	0.6	0.3	0.5
