# Supplementary material for: Molecular and functional properties of human Plasmodium falciparum CSP C‐terminus antibodies
Source: EMBO Mol Med. 2023 Apr 21;15(6):e17454. doi: 10.15252/emmm.202317454 (PMC10245032; doi:10.15252/emmm.202317454)
Supplement: Supplementary file 7 — Source Data for Figure 3 [file EMMM-15-e17454-s002.zip › Figure 3/3D/3D source data.ods]

## Sheet: READ ME
			In these experiments, C-CSP specific mAbs were tested for their ability to block mAb 1710 (Scally et al., 2018) in a blocking ELISA.
			mAbs were grouped into VH3-21 and non-VH3-21 antibodies
			The area under the curve (AUC) was plotted as a measure of mAb 1710 binding magnitude. The data were obtained in two independent technical replicates and the second replicates was plotted and shown

## Sheet: 3D
mAbs	Affinity		NF54 C-CSP binding (ELISA AUC) after blocking with the indicated mAbs
ID	KD (M)	IGHV	mAb 1710-Replicate 1	mAb 1710-Replicate 2
mAb 1710-self-block (Scally et al., 2018)	7.01E-08	3-21	48	53.7
mAb 1710- no block (Scally et al., 2018)	7.01E-08	3-21	150.8	162
0937	1.34E-08	3-21	30	28.1
0566	5.70E-09	3-21	13.1	18.1
4595	6.40E-09	3-21	21.8	19.8
4192	2.77E-09	3-21	12.4	18.4
4135	3.15E-08	3-21	25.3	47.6
3713	9.58E-08	3-21	79.1	55
3667	3.49E-09	3-21	23.7	22.5
3666	5.50E-09	3-21	54.7	50.7
3393	5.11E-10	3-21	12.7	15.5
3268	2.66E-08	3-21	48.2	41.8
3217	9.95E-08	3-21	41.6	42.6
3128	2.91E-08	3-21	25.2	26.5
3116	1.74E-08	3-21	32.3	23.5
3033	1.09E-08	3-21	21.3	17.5
2889	9.28E-09	3-21	22.9	18.1
2801	5.74E-09	3-21	62.3	42.1
2599	6.61E-08	3-21	25.3	31.4
2446	2.78E-08	3-21	35.2	46.6
1984	1.50E-08	3-21	24.7	27
1805	1.41E-09	3-21	34.4	21.5
1593	8.00E-09	3-21	26	19.7
0621	1.02E-08	3-23	43	40.1
4118	2.74E-08	3-23	140.9	149.3
4121	9.81E-09	3-30	30.7	36.1
3451	1.26E-08	3-30-3	71.9	69.8
0335	7.34E-08	3-43	50.4	51.6
0762	3.70E-08	3-48	24.9	41.6
0709	4.11E-08	3-48	132.3	144.4
3616	4.63E-08	3-48	46.2	49.3
2959	3.51E-08	3-48	133.2	143.9
1891	1.25E-08	3-48	55.9	48.6
3133	1.21E-08	3-64	24.7	18.4
4164	2.54E-08	3-7	18.7	25
3743	1.04E-08	3-9	19.6	22.6
2421	4.10E-08	3-9	73.8	69.4
2384	2.80E-08	3-9	40.3	45.2
3694	9.10E-08	4-59	121	155.2
4025	2.31E-08	4-61	113.8	145.8
