# Supplementary material for: Molecular and functional properties of human Plasmodium falciparum CSP C‐terminus antibodies
Source: EMBO Mol Med. 2023 Apr 21;15(6):e17454. doi: 10.15252/emmm.202317454 (PMC10245032; doi:10.15252/emmm.202317454)
Supplement: Supplementary file 7 — Source Data for Figure 3 [file EMMM-15-e17454-s002.zip › Figure 3/3F/3F source data.ods]

## Sheet: READ ME
			In these experiments, indicated C-CSP specific mAbs were tested for their ability to bind to Pf7G8, which differs from NF54 C-CSP by seven aa: one aa in the C-linker and six aa in the α-TSR region (five in Th2R and one in Th3R; Fig EV3E and EV3F) .
			mAbs were grouped into mAb 1710-blocking and non-blocking groups
			The area under the curve (AUC) was plotted as a measure of mAb binding magnitude. The data were obtained in two independent technical replicates and the second replicates was plotted and shown

## Sheet: 3F
mAbs		NF54 C-CSP binding (ELISA AUC) after blocking with the indicated mAbs		7G8 FL-CSP binding
ID	IGHV	mAb 1710-Replicate 1	mAb 1710-Replicate 2	ELISA-Replicate 1 (AUC)	ELISA- Replicate 2 (AUC)
3393	3-21	12.7	15.5	1	1
3033	3-21	21.3	17.5	12.6	13.4
0566	3-21	13.1	18.1	0.8	0.6
2889	3-21	22.9	18.1	1	0.6
4192	3-21	12.4	18.4	1	0.8
3133	3-64	24.7	18.4	0.9	0.6
1593	3-21	26	19.7	0.8	0.5
4595	3-21	21.8	19.8	7.8	10.1
1805	3-21	34.4	21.5	1.4	1.3
3667	3-21	23.7	22.5	1.5	1.4
3743	3-9	19.6	22.6	0.8	0.7
3116	3-21	32.3	23.5	1.2	0.9
4164	3-7	18.7	25	0.5	0.5
3128	3-21	25.2	26.5	2.2	2.4
1984	3-21	24.7	27	1.2	1.3
0937	3-21	30	28.1	1.4	1.4
2599	3-21	25.3	31.4	1.2	1.1
4121	3-30	30.7	36.1	11.67	12.7
0621	3-23	43	40.1	1.7	1.6
0762	3-48	24.9	41.6	0.9	0.8
3268	3-21	41.8	41.8	2.2	1.8
2801	3-21	62.3	42.1	2.3	0.6
3217	3-21	41.6	42.6	12.8	12
2384	3-9	45.3	45.2	0.7	0.8
2446	3-21	46.6	46.6	0.9	1.5
4135	3-21	25.3	47.6	2.2	2.2
1891	3-48	55.9	48.6	1.1	0.9
3616	3-48	46.2	49.3	0.7	0.6
3666	3-21	54.7	50.7	2.5	2.9
0335	3-43	50.4	51.6	0.7	0.5
3713	3-21	79.1	55	0.7	0.6
2421	3-9	73.8	69.4	1.2	1.4
3451	3-30-3	71.9	69.8	0.9	0.8
2959	3-48	143.9	143.9	9.5	13.1
0709	3-48	132.3	144.4	10.2	13.1
4025	4-61	113.8	145.8	10.4	13.2
4118	3-23	140.9	149.3	9	10.8
3694	4-59	121	155.2	11.2	13.5
1061	4-59	144	148.9	14.4	12.6
3764	3-33	149.2	154.5	13.2	12.2
1961	3-23	146.8	158.1	12.8	11.2
