# Supplementary material for: Molecular and functional properties of human Plasmodium falciparum CSP C‐terminus antibodies
Source: EMBO Mol Med. 2023 Apr 21;15(6):e17454. doi: 10.15252/emmm.202317454 (PMC10245032; doi:10.15252/emmm.202317454)
Supplement: Supplementary file 8 — Source Data for Figure 4 [file EMMM-15-e17454-s003.zip]

Archive with 29 entries (16 files):
- Figure 4/
- Figure 4/4B_C/
- Figure 4/4B_C/4B_C source data.xlsx
- __MACOSX/
- __MACOSX/Figure 4/
- __MACOSX/Figure 4/4B_C/
- __MACOSX/Figure 4/4B_C/._4B_C source data.xlsx
- __MACOSX/Figure 4/._4B_C
- Figure 4/4E/
- Figure 4/4E/4E source data.xlsx
- __MACOSX/Figure 4/4E/
- __MACOSX/Figure 4/4E/._4E source data.xlsx
- __MACOSX/Figure 4/._4E
- Figure 4/4D/
- Figure 4/4D/4D source data.xlsx
- __MACOSX/Figure 4/4D/
- __MACOSX/Figure 4/4D/._4D source data.xlsx
- __MACOSX/Figure 4/._4D
- Figure 4/4A/
- Figure 4/4A/4A source data.xlsx
- __MACOSX/Figure 4/4A/
- __MACOSX/Figure 4/4A/._4A source data.xlsx
- __MACOSX/Figure 4/._4A
- Figure 4/4F/
- Figure 4/4F/4F source data.xlsx
- __MACOSX/Figure 4/4F/
- __MACOSX/Figure 4/4F/._4F source data.xlsx
- __MACOSX/Figure 4/._4F
- __MACOSX/._Figure 4
