# Supplementary material for: Molecular and functional properties of human Plasmodium falciparum CSP C‐terminus antibodies
Source: EMBO Mol Med. 2023 Apr 21;15(6):e17454. doi: 10.15252/emmm.202317454 (PMC10245032; doi:10.15252/emmm.202317454)
Supplement: Supplementary file 8 — Source Data for Figure 4 [file EMMM-15-e17454-s003.zip › Figure 4/4B_C/4B_C source data.xlsx]

## Sheet: READ ME
	In these experiments, the binding of a C-linker-specific and control mAbs to live P. berghei PbPfCSP(mCherry) sporozoites was measured by flow cytometry.
	P. berghei live PbPfCSP(mCherry) sporozoites were gated as mCherry-positive population and the proportion of mAbs-positive sporozoites was measured (Figure Expanded View 4)
	Data are provided as percentage of mAbs-positive sporozoites in the sporozoite population, obtained in three to four independent biological replicates.

## Sheet: 4B-C
	1 μg/ml				100 μg/ml
mAb	2A10	mGO53	1961	3764	3764
Replicate 1	95.8	0.67	94.9	0.95	64.4
Replicate 2	96.1	0.89	97.5		76.9
Replicate 3	97.7	0.69	98.2	0.77	81
Replicate 4	96.2	0.54	95.9	1.3
