# Supplementary material for: Molecular and functional properties of human Plasmodium falciparum CSP C‐terminus antibodies
Source: EMBO Mol Med. 2023 Apr 21;15(6):e17454. doi: 10.15252/emmm.202317454 (PMC10245032; doi:10.15252/emmm.202317454)
Supplement: Supplementary file 8 — Source Data for Figure 4 [file EMMM-15-e17454-s003.zip › Figure 4/4E/4E source data.xlsx]

## Sheet: READ ME
	In these experiments, the mAbs capacity to inhibit P. falciparum (Pf) sporozoites traversal activity on hepatocyte cells was measured by flow cytometry.
	Pf sporozoites were incubated with mAbs on hepatocytes in the presence of dextran-rhodamine, as a readout for cell wouding.
	Data analysis was performed by subtracting background (dextran positivity of cells treated with uninfected mosquito salivary gland material) and normalizing to maximum Pf traversal capacity (dextran positivity of cells without mAbs).
	Data are provided as traversal inhibition for each mAbs (%), obtained in three to six independent biological replicates.

## Sheet: 4E
		100 μg/ml																1 μg/ml
mAb	3393	0566	4121	3743	4135	4025	4164	4118	0709	2152	1061	0590	3750	2449	3764	2A10	mGO53	1961	317
Replicate 1		-0.3					6.4									98	-6.4	72.6
Replicate 2		3.3					1.6									97.8	0.8	66.7
Replicate 3		-12.5					-12.8									96.3	6.7	62.7
Replicate 4	-0.7		2.7	8.9	-10.4	8.2		6.8	-22.3	-1.6	-17.5	-17.5	15	-2.4	-17.5	97.7	0.8	44.1	62.6
Replicate 5	8.9		-1.3	10.9	-6.2	-1.3		3.3	-3.3	5.6	-3.9	-9.8	17.5	8.6	-8	97.3	11	50.2	65.8
Replicate 6	6.9		-3.3	10.9	-5.7	-9.9		13	-3.9	-1.5	-11	-9.9	2.8	6.9	-14.6	98.7	-7.5	41.5	65.4
