# Supplementary material for: Molecular and functional properties of human Plasmodium falciparum CSP C‐terminus antibodies
Source: EMBO Mol Med. 2023 Apr 21;15(6):e17454. doi: 10.15252/emmm.202317454 (PMC10245032; doi:10.15252/emmm.202317454)
Supplement: Supplementary file 8 — Source Data for Figure 4 [file EMMM-15-e17454-s003.zip › Figure 4/4D/4D source data.xlsx]

## Sheet: READ ME
	In these experiments, the binding of a C-linker-specific and control mAbs to live P. berghei PbPfCSP(mCherry) sporozoites was measured by flow cytometry.
	P. berghei live PbPfCSP(mCherry) sporozoites were gated as mCherry-positive population and binding intensity was measured (Figure Expanded View 4).
	Data are provided as geometric mean fluorescence intensity (MFI) of the sporozoite population, obtained in three to four independent biological replicates.

## Sheet: 4D
	1 μg/ml				100 μg/ml
mAb	2A10	mGO53	1961	3764	3764
Replicate 1	5066	13.2	1775	13.8	210
Replicate 2	4589	9.64	2242		468
Replicate 3	4648	9.91	3735	10.8	251
Replicate 4	5513	29.3	2822	31
