# Supplementary material for: Molecular and functional properties of human Plasmodium falciparum CSP C‐terminus antibodies
Source: EMBO Mol Med. 2023 Apr 21;15(6):e17454. doi: 10.15252/emmm.202317454 (PMC10245032; doi:10.15252/emmm.202317454)
Supplement: Supplementary file 8 — Source Data for Figure 4 [file EMMM-15-e17454-s003.zip › Figure 4/4A/4A source data.xlsx]

## Sheet: READ ME
	In these experiments, the binding of α-TSR-specific and control mAbs to live P. berghei live PbPfCSP(mCherry) sporozoites was measured by flow cytometry.
	P. berghei live PbPfCSP(mCherry) sporozoites were gated as mCherry-positive population and the proportion of mAbs-positive sporozoites was measured (Figure Expanded View 4).
	Data are provided as percentage of mAbs-positive sporozoites in the sporozoite population, obtained in two to three independent biological replicates.
	The mAbs are grouped by affinities measured by surface plasmon resonance (SPR) and obtained from 2 independent technical replicates and indicated in the data source table.

## Sheet: 4A
		1 μg/ml		100 μg/ml
	mAb	2A10	mGO53	3393	0566	4121	3743	4135	4025	4164	4118	0709	2152	1061	0590	3750	2449
Percentage of mAb-positive sporozoites	Replicate 1	95.8	0.67	0.77
	Replicate 2	96.1	0.89	0.97	0.5	0.93	0.83	0.93	1.52	0.83	0.61	0.75	1.34	1.15	0.77	0.95	0.77
	Replicate 3	97.7	0.69	0.72	0.29	0.37	0.35	0.41	0.39	0.37	0.39	0.31	0.61	0.77	0.45	0.55	0.72
Affinity (KD (M))	Replicate 1			5.26667e-10	7.72e-08	3.48039e-09	3.59756e-08	4.19828e-08	4.45736e-08	3.49504e-08	1.93975e-08	3.21e-10	1.0227e-07	1.81937e-07	1.01124e-07	2.69437e-08	4.2383e-07
	Replicate 2			5.11e-10	5.7e-09	9.81e-09	1.04e-08	3.15e-08	2.31e-08	2.54e-08	2.74e-08	4.11e-08	1.64e-07	1.93e-07	2.45e-07	4.17e-07	5.04e-07
