# Supplementary material for: Molecular and functional properties of human Plasmodium falciparum CSP C‐terminus antibodies
Source: EMBO Mol Med. 2023 Apr 21;15(6):e17454. doi: 10.15252/emmm.202317454 (PMC10245032; doi:10.15252/emmm.202317454)
Supplement: Supplementary file 8 — Source Data for Figure 4 [file EMMM-15-e17454-s003.zip › Figure 4/4F/4F source data.xlsx]

## Sheet: READ ME
	Passively-transferred mAbs were tested in their capacity to protect mice from parasitemia after the bite of three PbPfCSP(mCherry)-infected mosquitoes.
	Data from two independent biological replicates are reported here as survival table (0: uninfected; 1: infected)

## Sheet: 4F
Exp 1
Days	317	1710	1961
3
4
4		1
4		1	1
5	1	1	1
5		1	1
5		1
6	1
6	1
7
10	0		0
10	0		0
10
Exp 2
Days	317	1710	1961
3		1
4
4		1
5		1	1
5		1	1
5			1
6
10	0
10	0
10	0
10	0
10	0
